# Supplementary material for: Single-cell transcriptomics unveils skin cell specific antifungal immune responses and IL-1Ra- IL-1R immune evasion strategies of emerging fungal pathogen Candida auris
Source: PLoS Pathog. 2024 Nov 13;20(11):e1012699. doi: 10.1371/journal.ppat.1012699 (PMC11588283; doi:10.1371/journal.ppat.1012699)
Supplement: S10 Table — (XLSX) [file ppat.1012699.s017.xlsx]

## Sheet: Figure 2
Figure 2A
DEGs in Myeloid subsets
Genes	logFC	logCPM	P-Value	FDR	Category	CellType
Ccl4	17.5466	13.3383	3.3887e-37	7.63948e-33	up regulated	Neutrophils
Cd274	4.97194	12.4528	7.97768e-25	8.99244e-21	up regulated	Neutrophils
Il1rn	5.18285	12.6317	6.60553e-23	4.45597e-19	up regulated	Neutrophils
Dock10	4.98769	11.9536	1.03045e-22	4.45597e-19	up regulated	Neutrophils
Cxcl3	15.9308	11.8579	1.13075e-22	4.45597e-19	up regulated	Neutrophils
Gbp2	15.4637	11.4423	1.18594e-22	4.45597e-19	up regulated	Neutrophils
Tnfaip2	5.21327	11.7887	1.72821e-22	5.56582e-19	up regulated	Neutrophils
Ccl3	4.51745	12.554	4.37586e-22	1.23312e-18	up regulated	Neutrophils
Nfkbia	5.57749	12.1539	8.09139e-21	2.0268e-17	up regulated	Neutrophils
Cstdc4	6.2869	11.3415	1.25394e-20	2.82689e-17	up regulated	Neutrophils
Arid5b	6.4623	11.5108	6.64956e-20	1.3628e-16	up regulated	Neutrophils
Marcksl1	15.1959	11.2062	2.12014e-19	3.98304e-16	up regulated	Neutrophils
Ccrl2	4.21932	11.8033	4.84209e-19	8.39693e-16	up regulated	Neutrophils
Atp6v0c	15.01	11.0431	7.18044e-19	1.12004e-15	up regulated	Neutrophils
Basp1	4.22961	11.9854	7.45234e-19	1.12004e-15	up regulated	Neutrophils
Ctsb	14.5946	10.6806	2.14475e-17	3.02195e-14	up regulated	Neutrophils
Spp1	14.6705	10.7466	3.93416e-17	5.21715e-14	up regulated	Neutrophils
Egln3	14.3244	10.446	4.70681e-16	5.89502e-13	up regulated	Neutrophils
Ptafr	4.80897	10.9251	7.63526e-16	9.05943e-13	up regulated	Neutrophils
Slpi	3.40012	12.0841	1.31183e-15	1.42808e-12	up regulated	Neutrophils
Plin2	4.0692	11.1527	1.33131e-15	1.42808e-12	up regulated	Neutrophils
Cd53	3.69809	11.5268	1.39362e-15	1.42808e-12	up regulated	Neutrophils
Tnfaip3	14.1312	10.2787	4.86724e-15	4.77074e-12	up regulated	Neutrophils
Upp1	5.41298	10.5819	7.07219e-15	6.64314e-12	up regulated	Neutrophils
Clec4e	3.58366	11.9741	1.00655e-14	9.07669e-12	up regulated	Neutrophils
Cd14	3.26378	11.8707	1.88171e-14	1.63158e-11	up regulated	Neutrophils
B2m	3.54782	12.1925	2.06137e-14	1.72117e-11	up regulated	Neutrophils
Cxcl2	3.82	14.2514	2.68349e-14	2.16059e-11	up regulated	Neutrophils
Cflar	14.0272	10.1887	4.36629e-14	3.39426e-11	up regulated	Neutrophils
Fnip1	5.23345	10.4267	1.32346e-13	9.94535e-11	up regulated	Neutrophils
Pkm	4.56247	10.7417	1.43521e-13	1.04372e-10	up regulated	Neutrophils
Rybp	5.30361	10.4865	1.6006e-13	1.12762e-10	up regulated	Neutrophils
Hcar2	4.22584	10.924	1.80226e-13	1.23121e-10	up regulated	Neutrophils
Fmnl2	4.12843	10.86	2.16416e-13	1.43497e-10	up regulated	Neutrophils
Slfn2	5.2077	10.4046	2.39821e-13	1.54472e-10	up regulated	Neutrophils
Ubc	3.96141	10.7032	2.49673e-13	1.56351e-10	up regulated	Neutrophils
Mcl1	3.16443	12.0166	2.58171e-13	1.57303e-10	up regulated	Neutrophils
Csf1	13.9245	10.1	3.31083e-13	1.96419e-10	up regulated	Neutrophils
Icam1	13.7302	9.93207	5.33533e-13	3.08409e-10	up regulated	Neutrophils
Il1a	13.8141	10.0044	5.95463e-13	3.35603e-10	up regulated	Neutrophils
Sod2	3.87639	10.6311	6.77589e-13	3.62463e-10	up regulated	Neutrophils
Irf1	13.8149	10.0051	6.79199e-13	3.62463e-10	up regulated	Neutrophils
Ier3	3.98871	11.0738	6.91355e-13	3.62463e-10	up regulated	Neutrophils
Zeb2	3.31268	12.4592	7.30559e-13	3.66956e-10	up regulated	Neutrophils
Gna13	5.07514	10.291	7.3248e-13	3.66956e-10	up regulated	Neutrophils
Marcks	3.46252	11.1775	8.88269e-13	4.35329e-10	up regulated	Neutrophils
Tnf	13.6588	9.87025	1.07584e-12	5.16036e-10	up regulated	Neutrophils
Atp6v1e1	13.8607	10.0448	1.15395e-12	5.41971e-10	up regulated	Neutrophils
Rsad2	4.14644	11.794	1.21864e-12	5.60675e-10	up regulated	Neutrophils
Mapkapk2	3.97827	10.7146	1.26803e-12	5.71729e-10	up regulated	Neutrophils
Zfp292	13.8516	10.0368	1.35102e-12	5.97204e-10	up regulated	Neutrophils
Fndc3a	13.6589	9.87028	1.81992e-12	7.89006e-10	up regulated	Neutrophils
Hsp90aa1	13.5729	9.79601	1.89672e-12	7.97605e-10	up regulated	Neutrophils
Gbp5	13.7405	9.94076	1.91052e-12	7.97605e-10	up regulated	Neutrophils
Tnfrsf23	13.5981	9.81772	3.16881e-12	1.29887e-09	up regulated	Neutrophils
Rbpj	5.12282	10.3302	3.49274e-12	1.40608e-09	up regulated	Neutrophils
Sema4d	4.15339	10.3634	4.17518e-12	1.65132e-09	up regulated	Neutrophils
P4ha1	13.6546	9.86658	4.26686e-12	1.65849e-09	up regulated	Neutrophils
Ero1l	5.68323	10.8602	5.064e-12	1.93496e-09	up regulated	Neutrophils
Tapbp	5.03131	10.2523	6.19022e-12	2.32587e-09	up regulated	Neutrophils
Jun	13.5318	9.76062	7.4388e-12	2.74918e-09	up regulated	Neutrophils
Fcer1g	3.34084	11.7303	8.28542e-12	3.01269e-09	up regulated	Neutrophils
Stfa2l1	14.0128	10.1763	1.0341e-11	3.70045e-09	up regulated	Neutrophils
Ctsz	13.6239	9.84018	1.1269e-11	3.9695e-09	up regulated	Neutrophils
Tnfrsf1b	3.63711	10.8249	1.18463e-11	4.10867e-09	up regulated	Neutrophils
Sp140	13.5377	9.76554	1.23171e-11	4.20723e-09	up regulated	Neutrophils
Ifi47	13.5015	9.73448	1.35946e-11	4.57427e-09	up regulated	Neutrophils
Mreg	13.5979	9.81772	1.5292e-11	5.06976e-09	up regulated	Neutrophils
Gsap	5.17225	10.3707	2.18783e-11	6.78741e-09	up regulated	Neutrophils
Plek	3.16928	11.7024	2.19037e-11	6.78741e-09	up regulated	Neutrophils
Fpr2	13.8199	10.0096	2.19265e-11	6.78741e-09	up regulated	Neutrophils
Grina	2.83715	11.4066	2.19356e-11	6.78741e-09	up regulated	Neutrophils
Syne1	4.80114	10.056	2.19784e-11	6.78741e-09	up regulated	Neutrophils
Irgm1	13.5436	9.77076	2.2294e-11	6.79182e-09	up regulated	Neutrophils
Gapdh	3.915	10.6562	2.27391e-11	6.83507e-09	up regulated	Neutrophils
Slfn4	14.2179	10.354	2.34576e-11	6.87812e-09	up regulated	Neutrophils
Hilpda	3.20023	10.6911	2.34925e-11	6.87812e-09	up regulated	Neutrophils
Inhba	13.4016	9.64788	3.00206e-11	8.67671e-09	up regulated	Neutrophils
Snx10	13.6246	9.84066	3.72231e-11	1.06222e-08	up regulated	Neutrophils
Pnrc1	5.46	10.666	4.52989e-11	1.27652e-08	up regulated	Neutrophils
Casp4	13.5189	9.74926	5.63924e-11	1.56952e-08	up regulated	Neutrophils
Atp6v1a	4.70321	9.97207	5.84707e-11	1.60752e-08	up regulated	Neutrophils
Ptpn12	13.3028	9.56231	6.50982e-11	1.7591e-08	up regulated	Neutrophils
Wfdc17	4.94049	11.0192	6.55449e-11	1.7591e-08	up regulated	Neutrophils
Malt1	3.8811	10.6624	6.94879e-11	1.84298e-08	up regulated	Neutrophils
Irak2	3.09113	11.0393	7.1677e-11	1.87894e-08	up regulated	Neutrophils
Sgpl1	4.66375	9.93823	8.11629e-11	2.10314e-08	up regulated	Neutrophils
Tra2a	3.26903	10.7612	1.28661e-10	3.29606e-08	up regulated	Neutrophils
Npepps	4.68979	9.95982	1.3418e-10	3.39881e-08	up regulated	Neutrophils
Malat1	2.98264	14.6477	1.54446e-10	3.8687e-08	up regulated	Neutrophils
Hk2	13.1185	9.40271	1.56309e-10	3.87235e-08	up regulated	Neutrophils
Sdcbp	3.24405	10.7683	1.59784e-10	3.91541e-08	up regulated	Neutrophils
Cd24a	3.82139	10.5955	1.65847e-10	4.02028e-08	up regulated	Neutrophils
Bcl2a1b	3.84587	10.1016	1.79456e-10	4.3039e-08	up regulated	Neutrophils
Pgam1	4.70335	9.97125	1.87021e-10	4.43811e-08	up regulated	Neutrophils
Stat1	13.4851	9.72009	2.02823e-10	4.76296e-08	up regulated	Neutrophils
Srgn	2.85073	13.5317	2.08531e-10	4.84651e-08	up regulated	Neutrophils
Plekho2	13.3006	9.56067	2.12513e-10	4.88866e-08	up regulated	Neutrophils
Hk3	13.2149	9.48647	2.2302e-10	5.07855e-08	up regulated	Neutrophils
Hmox1	4.57612	9.86307	2.65975e-10	5.99613e-08	up regulated	Neutrophils
F10	13.4244	9.66767	2.97245e-10	6.63474e-08	up regulated	Neutrophils
S100a9	2.43489	14.2419	3.04272e-10	6.725e-08	up regulated	Neutrophils
Pim1	3.16475	11.7832	3.69898e-10	8.0961e-08	up regulated	Neutrophils
Cstb	5.95664	11.0354	4.04767e-10	8.77411e-08	up regulated	Neutrophils
Eno1	13.0576	9.35007	4.2339e-10	9.09038e-08	up regulated	Neutrophils
Lilrb4a	3.31537	10.9923	4.41264e-10	9.38476e-08	up regulated	Neutrophils
Pgk1	4.50669	9.80354	5.10201e-10	1.06975e-07	up regulated	Neutrophils
Isg15	3.4	10.6103	5.13554e-10	1.06975e-07	up regulated	Neutrophils
Rnf213	3.8176	10.6261	5.17225e-10	1.06975e-07	up regulated	Neutrophils
Rab20	13.1361	9.41781	5.31868e-10	1.09004e-07	up regulated	Neutrophils
Ftl1	2.92242	12.9644	5.81919e-10	1.18187e-07	up regulated	Neutrophils
Hgsnat	13.0271	9.32323	5.93351e-10	1.19433e-07	up regulated	Neutrophils
Ifitm1	3.34634	10.7971	7.45168e-10	1.48664e-07	up regulated	Neutrophils
Fth1	4.4842	15.6603	7.82565e-10	1.54756e-07	up regulated	Neutrophils
Mapk6	4.45612	9.76032	8.16952e-10	1.60151e-07	up regulated	Neutrophils
Bnip3	13.2538	9.5201	9.37289e-10	1.82157e-07	up regulated	Neutrophils
Cd9	2.59775	11.7644	1.00456e-09	1.93563e-07	up regulated	Neutrophils
F3	13.1547	9.43401	1.07321e-09	2.05037e-07	up regulated	Neutrophils
Tap1	12.9077	9.21982	1.12933e-09	2.13947e-07	up regulated	Neutrophils
Clic4	3.21373	10.4207	1.19646e-09	2.24776e-07	up regulated	Neutrophils
Elf2	12.9925	9.29325	1.37792e-09	2.56725e-07	up regulated	Neutrophils
Gnaq	3.73009	10.0013	1.46614e-09	2.70923e-07	up regulated	Neutrophils
Tpi1	13.2246	9.49474	1.71171e-09	3.13729e-07	up regulated	Neutrophils
Ostf1	3.21482	10.4412	1.9283e-09	3.50577e-07	up regulated	Neutrophils
Smox	3.07622	11.2338	1.99424e-09	3.59666e-07	up regulated	Neutrophils
Jund	3.18514	10.4167	2.01932e-09	3.61298e-07	up regulated	Neutrophils
Larp4b	12.8495	9.16886	2.26159e-09	4.01459e-07	up regulated	Neutrophils
Lrrfip2	3.68849	9.96587	2.66282e-09	4.6899e-07	up regulated	Neutrophils
Ggta1	12.928	9.23708	2.78356e-09	4.86453e-07	up regulated	Neutrophils
Acod1	2.95491	13.2007	2.80575e-09	4.86561e-07	up regulated	Neutrophils
Tnfrsf26	13.1626	9.44092	3.03509e-09	5.22313e-07	up regulated	Neutrophils
Furin	12.8682	9.1851	3.90712e-09	6.67289e-07	up regulated	Neutrophils
Nampt	3.22114	11.2307	4.37272e-09	7.35265e-07	up regulated	Neutrophils
Maff	12.7537	9.08551	4.39295e-09	7.35265e-07	up regulated	Neutrophils
Gbe1	12.7393	9.07302	4.40298e-09	7.35265e-07	up regulated	Neutrophils
Bhlhe40	4.40942	9.71919	4.58099e-09	7.53907e-07	up regulated	Neutrophils
Parp14	13.4653	9.70333	4.5859e-09	7.53907e-07	up regulated	Neutrophils
Sgms2	3.07489	11.5292	4.61494e-09	7.53907e-07	up regulated	Neutrophils
Npc2	12.9521	9.25847	4.6868e-09	7.60138e-07	up regulated	Neutrophils
Smad3	12.8885	9.20276	4.8487e-09	7.80779e-07	up regulated	Neutrophils
Atp2b1	2.88405	10.7038	6.32824e-09	1.0118e-06	up regulated	Neutrophils
Cpeb4	3.51616	9.82136	6.38316e-09	1.01339e-06	up regulated	Neutrophils
Erbin	3.96614	10.2166	6.75269e-09	1.06456e-06	up regulated	Neutrophils
Ddx60	13.388	9.63648	7.61849e-09	1.19272e-06	up regulated	Neutrophils
Ralgds	12.848	9.16803	7.95529e-09	1.23686e-06	up regulated	Neutrophils
Slc31a2	12.7081	9.04615	8.12971e-09	1.25266e-06	up regulated	Neutrophils
Mif	13.6147	9.83162	8.16808e-09	1.25266e-06	up regulated	Neutrophils
Efhd2	2.71773	10.2869	1.00181e-08	1.526e-06	up regulated	Neutrophils
Esyt2	12.6819	9.02288	1.01804e-08	1.54031e-06	up regulated	Neutrophils
Tgif1	4.26872	9.59913	1.10258e-08	1.65711e-06	up regulated	Neutrophils
Iqsec1	4.21495	9.55325	1.2022e-08	1.79487e-06	up regulated	Neutrophils
Ier5	2.87219	10.1389	1.32214e-08	1.96094e-06	up regulated	Neutrophils
Mdm2	12.6075	8.95785	1.33439e-08	1.96618e-06	up regulated	Neutrophils
Il10rb	12.6251	8.97314	1.38703e-08	2.03046e-06	up regulated	Neutrophils
Egr1	12.9497	9.25613	1.41289e-08	2.05498e-06	up regulated	Neutrophils
H2-D1	2.38733	11.2797	1.7493e-08	2.52797e-06	up regulated	Neutrophils
Cnot4	12.5743	8.92889	1.80899e-08	2.58659e-06	up regulated	Neutrophils
Lyst	2.79493	11.2426	1.81282e-08	2.58659e-06	up regulated	Neutrophils
Rffl	13.125	9.40858	1.88425e-08	2.6716e-06	up regulated	Neutrophils
Elmo1	3.09677	9.96929	1.97665e-08	2.78509e-06	up regulated	Neutrophils
Ctsd	3.42028	10.2314	2.19412e-08	3.07231e-06	up regulated	Neutrophils
Tgoln1	3.72027	10.0082	2.28079e-08	3.14195e-06	up regulated	Neutrophils
Rsrp1	12.6645	9.00792	2.28438e-08	3.14195e-06	up regulated	Neutrophils
Il1f9	2.8953	10.4756	2.28566e-08	3.14195e-06	up regulated	Neutrophils
Creb5	12.8884	9.20283	2.43381e-08	3.32532e-06	up regulated	Neutrophils
Gadd45b	2.76457	11.2579	2.5148e-08	3.41528e-06	up regulated	Neutrophils
Ehd1	3.025	9.90978	2.66609e-08	3.59316e-06	up regulated	Neutrophils
Alkbh5	12.6003	8.95201	2.67766e-08	3.59316e-06	up regulated	Neutrophils
Psap	3.63361	10.4039	2.81981e-08	3.76152e-06	up regulated	Neutrophils
Lilr4b	2.82524	11.0666	3.01806e-08	4.0023e-06	up regulated	Neutrophils
Hk1	12.5691	8.92414	3.04315e-08	4.01197e-06	up regulated	Neutrophils
H2-K1	2.90903	11.0936	3.1668e-08	4.15072e-06	up regulated	Neutrophils
Sp100	4.51435	9.80476	3.28632e-08	4.26348e-06	up regulated	Neutrophils
Ifi204	3.07066	10.3632	3.30426e-08	4.26348e-06	up regulated	Neutrophils
Nktr	3.21435	10.0628	3.30957e-08	4.26348e-06	up regulated	Neutrophils
Hectd1	3.67607	9.94982	3.3479e-08	4.26932e-06	up regulated	Neutrophils
Nfkbiz	4.07707	10.8508	3.35198e-08	4.26932e-06	up regulated	Neutrophils
Dach1	4.45011	9.77079	3.41345e-08	4.32319e-06	up regulated	Neutrophils
Zfp608	12.6981	9.03687	3.56819e-08	4.49392e-06	up regulated	Neutrophils
Asprv1	12.8253	9.14792	3.60545e-08	4.51563e-06	up regulated	Neutrophils
Gabarap	2.6079	10.6507	3.64098e-08	4.53494e-06	up regulated	Neutrophils
Clec2d	12.4807	8.84678	3.85901e-08	4.78008e-06	up regulated	Neutrophils
E230032D23Rik	12.7204	9.05676	4.02777e-08	4.96186e-06	up regulated	Neutrophils
C3	12.562	8.91845	4.19854e-08	5.14413e-06	up regulated	Neutrophils
Morrbid	3.88855	10.1497	4.47549e-08	5.45381e-06	up regulated	Neutrophils
Gns	12.6658	9.00912	5.0609e-08	6.13403e-06	up regulated	Neutrophils
Rac1	12.5314	8.89107	5.16124e-08	6.2222e-06	up regulated	Neutrophils
Plaur	3.37383	10.2504	5.23328e-08	6.27549e-06	up regulated	Neutrophils
Osbpl8	2.63287	10.4696	5.37432e-08	6.41051e-06	up regulated	Neutrophils
Ntng2	13.2058	9.47893	5.63101e-08	6.68134e-06	up regulated	Neutrophils
Neat1	2.79302	11.7459	5.8079e-08	6.85515e-06	up regulated	Neutrophils
Txn1	2.53663	10.5642	6.05847e-08	7.09787e-06	up regulated	Neutrophils
Dleu2	12.4091	8.78422	6.07651e-08	7.09787e-06	up regulated	Neutrophils
Tnip1	12.4293	8.80165	6.16798e-08	7.16757e-06	up regulated	Neutrophils
Gadd45a	12.6063	8.9567	7.06975e-08	8.17335e-06	up regulated	Neutrophils
Gm31718	12.4949	8.85983	7.16119e-08	8.23683e-06	up regulated	Neutrophils
Med13	12.5223	8.88308	7.50001e-08	8.58276e-06	up regulated	Neutrophils
Tlr4	4.57441	9.8541	7.57669e-08	8.62671e-06	up regulated	Neutrophils
Wwp2	4.07094	9.42888	7.72681e-08	8.75343e-06	up regulated	Neutrophils
Pfkp	3.39254	9.71329	7.78942e-08	8.78024e-06	up regulated	Neutrophils
Phf21a	12.5967	8.9483	8.02634e-08	8.98699e-06	up regulated	Neutrophils
Lims1	4.0378	9.40053	8.05257e-08	8.98699e-06	up regulated	Neutrophils
Igf1r	3.84614	11.6185	8.19937e-08	9.10574e-06	up regulated	Neutrophils
Mir142hg	2.46294	10.8202	9.05427e-08	1.00059e-05	up regulated	Neutrophils
Noct	12.4367	8.80803	9.12804e-08	1.00382e-05	up regulated	Neutrophils
Tax1bp1	2.91599	10.204	9.20262e-08	1.00711e-05	up regulated	Neutrophils
Wipf1	12.7741	9.10343	9.32287e-08	1.01525e-05	up regulated	Neutrophils
H3f3a	2.25622	10.8864	9.36713e-08	1.01525e-05	up regulated	Neutrophils
Ldha	2.90582	10.1956	9.95173e-08	1.07345e-05	up regulated	Neutrophils
Polr2a	3.30547	9.64067	1.00023e-07	1.07377e-05	up regulated	Neutrophils
Mirt1	2.6594	10.6327	1.0589e-07	1.13137e-05	up regulated	Neutrophils
AA467197	2.92551	10.1964	1.0832e-07	1.15187e-05	up regulated	Neutrophils
Psme2	12.5195	8.88124	1.16508e-07	1.232e-05	up regulated	Neutrophils
Parp10	12.2956	8.68435	1.16948e-07	1.232e-05	up regulated	Neutrophils
Clec4d	2.24413	11.794	1.21644e-07	1.27551e-05	up regulated	Neutrophils
Rhoh	12.8677	9.18516	1.23126e-07	1.28507e-05	up regulated	Neutrophils
Cd47	12.6297	8.97732	1.36238e-07	1.41537e-05	up regulated	Neutrophils
Il13ra1	12.818	9.14184	1.37755e-07	1.42457e-05	up regulated	Neutrophils
Igtp	12.3477	8.73005	1.40757e-07	1.44896e-05	up regulated	Neutrophils
Bcl2l1	3.59983	9.88231	1.45459e-07	1.49056e-05	up regulated	Neutrophils
Lamp1	12.4358	8.80802	1.4829e-07	1.51269e-05	up regulated	Neutrophils
Pcgf5	12.4189	8.79239	1.56825e-07	1.58834e-05	up regulated	Neutrophils
Eif5	2.84067	9.75515	1.57115e-07	1.58834e-05	up regulated	Neutrophils
Atp1b3	3.94682	9.3226	1.6218e-07	1.63223e-05	up regulated	Neutrophils
Plbd1	2.61896	9.92683	1.68701e-07	1.69031e-05	up regulated	Neutrophils
Eya3	12.3067	8.69421	1.70629e-07	1.70206e-05	up regulated	Neutrophils
Pik3ap1	2.88953	11.7245	1.79004e-07	1.77168e-05	up regulated	Neutrophils
Myo1d	4.47301	9.76677	1.7918e-07	1.77168e-05	up regulated	Neutrophils
Sqstm1	4.62323	9.9457	1.80471e-07	1.77666e-05	up regulated	Neutrophils
Gbp7	12.5986	8.95012	1.85457e-07	1.8178e-05	up regulated	Neutrophils
Ilrun	12.5067	8.86957	1.86713e-07	1.82219e-05	up regulated	Neutrophils
Syk	2.75934	10.5233	1.98412e-07	1.92801e-05	up regulated	Neutrophils
Map4	12.3679	8.74762	2.00015e-07	1.93526e-05	up regulated	Neutrophils
Ctnnb1	12.2873	8.67748	2.08885e-07	2.01243e-05	up regulated	Neutrophils
Pds5a	12.6685	9.01137	2.11949e-07	2.03327e-05	up regulated	Neutrophils
Ptbp3	2.34593	10.5856	2.27484e-07	2.17305e-05	up regulated	Neutrophils
Rlf	3.55782	9.86968	2.2999e-07	2.18206e-05	up regulated	Neutrophils
Capza2	12.2811	8.67145	2.30363e-07	2.18206e-05	up regulated	Neutrophils
Ifit1	13.1327	9.41573	2.33333e-07	2.20094e-05	up regulated	Neutrophils
Fus	3.96525	9.33793	2.42728e-07	2.28002e-05	up regulated	Neutrophils
Atf7ip	3.90472	9.28616	2.53359e-07	2.37001e-05	up regulated	Neutrophils
Mthfs	12.5959	8.94784	2.6024e-07	2.42431e-05	up regulated	Neutrophils
Prkcd	12.2841	8.67424	2.63413e-07	2.44378e-05	up regulated	Neutrophils
Sh2b2	3.19982	9.55111	2.68686e-07	2.48248e-05	up regulated	Neutrophils
Chil1	12.2566	8.64977	2.93035e-07	2.67456e-05	up regulated	Neutrophils
Pnpla7	12.2605	8.65319	2.96372e-07	2.69412e-05	up regulated	Neutrophils
Diaph1	2.90302	10.1752	3.01965e-07	2.73394e-05	up regulated	Neutrophils
Irf2	12.5307	8.89079	3.0813e-07	2.77859e-05	up regulated	Neutrophils
Tlr2	3.8493	9.23904	3.3061e-07	2.96943e-05	up regulated	Neutrophils
Stxbp5	3.12091	9.48505	3.5442e-07	3.17065e-05	up regulated	Neutrophils
Rnf19a	12.5686	8.92409	3.72575e-07	3.31989e-05	up regulated	Neutrophils
Sec24b	12.5205	8.88192	3.75278e-07	3.33081e-05	up regulated	Neutrophils
Samsn1	2.7025	10.8395	3.98424e-07	3.52238e-05	up regulated	Neutrophils
C9orf72	12.1057	8.51712	4.08431e-07	3.59675e-05	up regulated	Neutrophils
Prdx5	2.89011	10.9142	4.23421e-07	3.71424e-05	up regulated	Neutrophils
Csrnp1	3.00859	9.91011	4.51577e-07	3.93405e-05	up regulated	Neutrophils
H2-T23	12.3341	8.71865	4.51969e-07	3.93405e-05	up regulated	Neutrophils
Tap2	12.1653	8.57009	4.5527e-07	3.94754e-05	up regulated	Neutrophils
1810037I17Rik	12.1157	8.5262	4.65946e-07	4.02463e-05	up regulated	Neutrophils
Ywhaz	3.95143	9.34134	4.69216e-07	4.03741e-05	up regulated	Neutrophils
Nsmce2	12.1765	8.57911	5.01972e-07	4.30283e-05	up regulated	Neutrophils
Lasp1	3.41609	9.74996	5.16643e-07	4.41182e-05	up regulated	Neutrophils
Numb	12.3516	8.73338	5.19009e-07	4.4153e-05	up regulated	Neutrophils
Pde7b	4.38776	9.71976	5.23908e-07	4.42361e-05	up regulated	Neutrophils
Slc15a3	2.4353	10.2909	5.23911e-07	4.42361e-05	up regulated	Neutrophils
Rps6ka2	3.81741	10.1189	5.33677e-07	4.48926e-05	up regulated	Neutrophils
Tgfb1	12.1211	8.53043	5.46128e-07	4.57692e-05	up regulated	Neutrophils
Ddit3	12.2215	8.61966	5.57853e-07	4.65786e-05	up regulated	Neutrophils
Ifitm3	2.98344	10.2376	5.64234e-07	4.69376e-05	up regulated	Neutrophils
Psd4	12.2054	8.60448	5.77349e-07	4.78521e-05	up regulated	Neutrophils
Hspa1a	12.0738	8.48865	5.97341e-07	4.93277e-05	up regulated	Neutrophils
Atp6v1g1	3.17516	9.5276	6.48838e-07	5.33847e-05	up regulated	Neutrophils
Itgav	12.3854	8.76329	6.68277e-07	5.47321e-05	up regulated	Neutrophils
Akap13	2.28525	10.3738	6.7007e-07	5.47321e-05	up regulated	Neutrophils
Chst11	3.21926	10.0537	7.4019e-07	6.00717e-05	up regulated	Neutrophils
Kdm3a	3.78139	9.17975	7.4231e-07	6.00717e-05	up regulated	Neutrophils
Cd63	12.4012	8.77726	7.43435e-07	6.00717e-05	up regulated	Neutrophils
Trim30d	12.6408	8.98754	7.60294e-07	6.12146e-05	up regulated	Neutrophils
Xbp1	12.0759	8.49017	7.64799e-07	6.13581e-05	up regulated	Neutrophils
Ttc39b	12.1531	8.5584	7.74875e-07	6.1946e-05	up regulated	Neutrophils
Cd44	2.06373	11.6214	7.7983e-07	6.21218e-05	up regulated	Neutrophils
Znrf1	2.78262	9.70182	8.10173e-07	6.43118e-05	up regulated	Neutrophils
Vps4b	3.26689	9.6384	8.14609e-07	6.4437e-05	up regulated	Neutrophils
Fnip2	2.13707	10.865	8.72684e-07	6.87895e-05	up regulated	Neutrophils
Rbm47	4.05617	9.43266	9.12086e-07	7.16448e-05	up regulated	Neutrophils
1700017B05Rik	3.83204	9.22285	9.3071e-07	7.28539e-05	up regulated	Neutrophils
Tmem189	2.70219	10.0385	9.54473e-07	7.44555e-05	up regulated	Neutrophils
Pag1	4.12294	9.46809	9.7473e-07	7.57735e-05	up regulated	Neutrophils
Soat1	3.0094	9.38983	1.01108e-06	7.8329e-05	up regulated	Neutrophils
Trim12c	12.2854	8.67539	1.01863e-06	7.86437e-05	up regulated	Neutrophils
Irak3	3.956	9.32698	1.02313e-06	7.87216e-05	up regulated	Neutrophils
Ccr1	2.459	11.1013	1.03156e-06	7.91003e-05	up regulated	Neutrophils
Lpp	3.58389	9.89027	1.07166e-06	8.18666e-05	up regulated	Neutrophils
Rab7	2.9203	10.7364	1.07733e-06	8.18666e-05	up regulated	Neutrophils
Cebpb	2.10373	12.664	1.07853e-06	8.18666e-05	up regulated	Neutrophils
Hbp1	11.9588	8.38655	1.09366e-06	8.26272e-05	up regulated	Neutrophils
Psmb9	12.0783	8.49325	1.09588e-06	8.26272e-05	up regulated	Neutrophils
Ptpre	12.1876	8.58899	1.10087e-06	8.27264e-05	up regulated	Neutrophils
Csf2rb	2.87067	9.77153	1.11932e-06	8.38338e-05	up regulated	Neutrophils
Ptk2b	2.19656	10.2637	1.14012e-06	8.49656e-05	up regulated	Neutrophils
Parp9	12.5329	8.89314	1.1445e-06	8.49656e-05	up regulated	Neutrophils
Arih2	3.98537	9.35182	1.14574e-06	8.49656e-05	up regulated	Neutrophils
Tmem140	3.74373	9.14713	1.1555e-06	8.54083e-05	up regulated	Neutrophils
Zc3h12a	12.0929	8.50517	1.16088e-06	8.5526e-05	up regulated	Neutrophils
Cltc	3.73472	9.13918	1.18093e-06	8.67194e-05	up regulated	Neutrophils
Higd1a	12.2986	8.68729	1.19188e-06	8.71858e-05	up regulated	Neutrophils
Atp6v1b2	3.69928	9.10987	1.19502e-06	8.71858e-05	up regulated	Neutrophils
Bcl2a1a	3.6819	9.09495	1.20598e-06	8.77021e-05	up regulated	Neutrophils
Fem1c	2.74442	10.0426	1.26252e-06	9.15185e-05	up regulated	Neutrophils
Gm21188	12.0091	8.43125	1.28787e-06	9.30569e-05	up regulated	Neutrophils
Atp6v1c1	12.1279	8.53705	1.33397e-06	9.60797e-05	up regulated	Neutrophils
Plekhm2	3.6629	9.07826	1.38109e-06	9.91572e-05	up regulated	Neutrophils
Pfkl	11.961	8.38925	1.3897e-06	9.94583e-05	up regulated	Neutrophils
Vmp1	2.3977	10.2731	1.39973e-06	9.98594e-05	up regulated	Neutrophils
Ppp2ca	12.0328	8.45189	1.41975e-06	0.000100754	up regulated	Neutrophils
Msn	2.33401	10.2074	1.42121e-06	0.000100754	up regulated	Neutrophils
Ppp1r3b	4.23845	9.5917	1.44432e-06	0.00010182	up regulated	Neutrophils
Gnai3	12.2399	8.63527	1.44527e-06	0.00010182	up regulated	Neutrophils
Dtx3l	12.0783	8.49223	1.48033e-06	0.000103964	up regulated	Neutrophils
Lrrc25	11.8997	8.33475	1.49404e-06	0.000104439	up regulated	Neutrophils
Cers6	4.15137	9.4909	1.49635e-06	0.000104439	up regulated	Neutrophils
P4hb	3.63384	9.05342	1.59222e-06	0.000110787	up regulated	Neutrophils
Fkbp15	11.9971	8.42029	1.64949e-06	0.000114419	up regulated	Neutrophils
Il1rap	2.56792	10.5894	1.66662e-06	0.000115253	up regulated	Neutrophils
M6pr	12.262	8.65494	1.78488e-06	0.000123053	up regulated	Neutrophils
Lpcat2	3.97533	9.34211	1.82223e-06	0.000125245	up regulated	Neutrophils
Hnrnpc	3.61585	9.03741	1.91813e-06	0.000131435	up regulated	Neutrophils
Irgm2	11.9162	8.34877	1.95817e-06	0.000133772	up regulated	Neutrophils
Aff1	3.24894	9.58481	2.01678e-06	0.000136985	up regulated	Neutrophils
Nfe2l2	2.4893	10.2993	2.01735e-06	0.000136985	up regulated	Neutrophils
Nlrc5	3.87559	9.27668	2.05386e-06	0.000139046	up regulated	Neutrophils
Psmb8	12.0167	8.43834	2.06958e-06	0.000139691	up regulated	Neutrophils
Sirpa	2.91664	9.31074	2.09615e-06	0.000141062	up regulated	Neutrophils
Tpd52	2.70955	11.2396	2.10764e-06	0.000141413	up regulated	Neutrophils
Ambra1	11.97	8.39624	2.12609e-06	0.000141854	up regulated	Neutrophils
Sat1	2.55309	10.1744	2.1268e-06	0.000141854	up regulated	Neutrophils
Snx20	2.63698	10.2233	2.13834e-06	0.000141877	up regulated	Neutrophils
Chka	12.25	8.64438	2.13974e-06	0.000141877	up regulated	Neutrophils
Map3k8	11.9142	8.34773	2.22928e-06	0.000147381	up regulated	Neutrophils
Bcl2a1d	11.9101	8.34395	2.24692e-06	0.0001477	up regulated	Neutrophils
Zbp1	11.9269	8.3585	2.24721e-06	0.0001477	up regulated	Neutrophils
Iqgap1	2.23984	10.5085	2.36359e-06	0.000154897	up regulated	Neutrophils
Tmbim6	2.58851	9.93025	2.3767e-06	0.000155306	up regulated	Neutrophils
E330009J07Rik	12.0854	8.49865	2.44565e-06	0.000159349	up regulated	Neutrophils
Ccl6	2.34613	11.0525	2.51409e-06	0.000163336	up regulated	Neutrophils
Gpr35	11.8664	8.30441	2.53357e-06	0.000163937	up regulated	Neutrophils
Schip1	12.0847	8.49881	2.53789e-06	0.000163937	up regulated	Neutrophils
Cox17	2.57712	10.8305	2.55907e-06	0.000164834	up regulated	Neutrophils
Arpc2	2.70337	9.63244	2.57442e-06	0.00016535	up regulated	Neutrophils
Optn	3.82697	9.21574	2.74487e-06	0.000175796	up regulated	Neutrophils
Map2k1	3.60562	9.02807	2.78967e-06	0.000178159	up regulated	Neutrophils
Hnrnpm	11.8635	8.30252	2.81312e-06	0.00017915	up regulated	Neutrophils
Slc38a1	3.66811	9.08103	2.84763e-06	0.000180836	up regulated	Neutrophils
Srsf5	3.71811	9.14025	2.91594e-06	0.000184654	up regulated	Neutrophils
Ninj1	2.20252	10.4632	3.06698e-06	0.000193675	up regulated	Neutrophils
Dusp1	2.15365	11.6595	3.15569e-06	0.000198721	up regulated	Neutrophils
Ccdc126	11.9074	8.3418	3.21127e-06	0.000201657	up regulated	Neutrophils
Arl5b	11.868	8.30554	3.34872e-06	0.000209143	up regulated	Neutrophils
Gm4107	12.3857	8.76418	3.34903e-06	0.000209143	up regulated	Neutrophils
Cdkn1a	3.06862	10.6709	3.37775e-06	0.000210354	up regulated	Neutrophils
Chd7	3.0647	9.9508	3.46955e-06	0.000215476	up regulated	Neutrophils
Suco	2.35475	10.4015	3.51859e-06	0.000217921	up regulated	Neutrophils
Socs3	12.3422	8.72596	3.53253e-06	0.000218185	up regulated	Neutrophils
Cited2	11.7683	8.21711	3.75172e-06	0.00023109	up regulated	Neutrophils
Clec4n	2.46683	9.4407	3.76357e-06	0.000231188	up regulated	Neutrophils
Pts	11.8097	8.2538	3.8168e-06	0.000233821	up regulated	Neutrophils
Samd9l	11.9808	8.40597	3.84252e-06	0.000234758	up regulated	Neutrophils
Rpl27a	12.129	8.53769	3.89463e-06	0.000237298	up regulated	Neutrophils
Nfil3	12.0382	8.45694	3.92028e-06	0.000238218	up regulated	Neutrophils
Cpeb2	2.76057	9.67682	3.93138e-06	0.00023825	up regulated	Neutrophils
Atox1	3.98938	9.37666	4.02301e-06	0.000242499	up regulated	Neutrophils
A930007I19Rik	11.732	8.18546	4.0892e-06	0.000245832	up regulated	Neutrophils
Lyn	2.38593	10.8629	4.2288e-06	0.000253548	up regulated	Neutrophils
Ifi207	12.0562	8.47299	4.27115e-06	0.000255408	up regulated	Neutrophils
Ankrd12	2.30503	9.66319	4.2863e-06	0.000255636	up regulated	Neutrophils
Rhov	12.1651	8.56928	4.36031e-06	0.000259364	up regulated	Neutrophils
Il15ra	11.7429	8.19476	4.46958e-06	0.000265164	up regulated	Neutrophils
Nos2	11.7359	8.18843	4.67136e-06	0.000275697	up regulated	Neutrophils
Abcg1	11.7528	8.20375	4.70114e-06	0.000275697	up regulated	Neutrophils
4833407H14Rik	11.7882	8.2349	4.70235e-06	0.000275697	up regulated	Neutrophils
Abr	2.55519	9.90178	4.71623e-06	0.000275697	up regulated	Neutrophils
Lgals3	3.4648	10.3437	4.7205e-06	0.000275697	up regulated	Neutrophils
Lamb3	3.53479	8.96649	4.79202e-06	0.00027915	up regulated	Neutrophils
Stat3	2.55657	9.86085	4.83811e-06	0.000281109	up regulated	Neutrophils
Ankrd33b	2.43371	10.9888	4.9388e-06	0.000286222	up regulated	Neutrophils
Crebrf	11.8975	8.33178	5.06252e-06	0.00029264	up regulated	Neutrophils
Wsb1	2.81702	9.22572	5.10914e-06	0.000294031	up regulated	Neutrophils
Slc2a1	2.89105	9.28572	5.11267e-06	0.000294031	up regulated	Neutrophils
Med13l	12.0759	8.49062	5.27753e-06	0.000302739	up regulated	Neutrophils
N4bp2	3.85854	9.26312	5.42937e-06	0.000310659	up regulated	Neutrophils
Wsb2	11.7251	8.17943	5.45382e-06	0.000311268	up regulated	Neutrophils
Tomm6	12.406	8.78042	5.78434e-06	0.000328564	up regulated	Neutrophils
Tiparp	2.47602	11.115	5.78601e-06	0.000328564	up regulated	Neutrophils
Lrmda	2.2946	11.1335	6.02751e-06	0.000341065	up regulated	Neutrophils
4933412O06Rik	11.7404	8.19269	6.03641e-06	0.000341065	up regulated	Neutrophils
Ascc3	3.14838	9.49721	6.09469e-06	0.00034264	up regulated	Neutrophils
Hspa1b	12.3031	8.69077	6.12511e-06	0.000343494	up regulated	Neutrophils
Stat6	11.6573	8.11831	6.15933e-06	0.000344358	up regulated	Neutrophils
Nub1	11.7199	8.17424	6.17108e-06	0.000344358	up regulated	Neutrophils
Nudt4	2.25118	10.1799	6.31825e-06	0.0003517	up regulated	Neutrophils
Rtp4	3.22273	9.58429	6.34613e-06	0.000352382	up regulated	Neutrophils
Alcam	2.45219	11.9425	6.43806e-06	0.000356608	up regulated	Neutrophils
Ly6i	3.46969	8.9113	6.84484e-06	0.000378211	up regulated	Neutrophils
Herc4	12.0524	8.46996	6.87277e-06	0.000378825	up regulated	Neutrophils
Pten	12.0151	8.43671	6.93228e-06	0.000381174	up regulated	Neutrophils
Ywhae	11.6786	8.13755	7.01309e-06	0.000384679	up regulated	Neutrophils
Laptm5	2.04703	9.73058	7.23499e-06	0.000395888	up regulated	Neutrophils
C5ar1	2.70702	9.6564	7.31282e-06	0.000399177	up regulated	Neutrophils
Atp6v0e	3.63225	9.04891	7.38848e-06	0.000402333	up regulated	Neutrophils
Cxcl10	12.4469	8.81842	7.69106e-06	0.000417801	up regulated	Neutrophils
Sirt2	11.6691	8.12822	7.71497e-06	0.000418092	up regulated	Neutrophils
Cdc42ep2	11.7237	8.17691	7.79977e-06	0.000421213	up regulated	Neutrophils
Fbxl5	2.86068	10.7486	7.81621e-06	0.000421213	up regulated	Neutrophils
Trib1	2.18166	9.5625	7.82861e-06	0.000421213	up regulated	Neutrophils
Fuca2	11.6686	8.12825	7.93717e-06	0.000426037	up regulated	Neutrophils
Hspa5	3.12186	10.0338	7.96218e-06	0.000426364	up regulated	Neutrophils
Nfat5	3.59739	9.01851	8.02923e-06	0.000428936	up regulated	Neutrophils
Mpp1	11.6645	8.1246	8.04834e-06	0.00042894	up regulated	Neutrophils
Hif1a	2.27603	10.2	8.11704e-06	0.000431581	up regulated	Neutrophils
Spata13	12.1282	8.53729	8.17528e-06	0.000433656	up regulated	Neutrophils
Slc31a1	3.48682	8.92544	8.29338e-06	0.000438887	up regulated	Neutrophils
St3gal1	12.028	8.44829	8.35053e-06	0.000440877	up regulated	Neutrophils
Inpp5d	12.3727	8.75327	8.66715e-06	0.000456524	up regulated	Neutrophils
Gla	2.7298	9.1516	8.71539e-06	0.000457995	up regulated	Neutrophils
Stx11	2.12127	10.4254	8.73922e-06	0.000458157	up regulated	Neutrophils
Fpr1	3.55902	8.98595	8.76535e-06	0.000458157	up regulated	Neutrophils
Zdhhc18	2.90559	9.32998	8.77945e-06	0.000458157	up regulated	Neutrophils
Rab32	11.6532	8.11509	9.05979e-06	0.000471695	up regulated	Neutrophils
Nedd9	2.46031	10.5536	9.12348e-06	0.000473917	up regulated	Neutrophils
Psme1	11.6216	8.08684	9.24453e-06	0.0004791	up regulated	Neutrophils
Cdc42	2.04208	9.7248	9.38783e-06	0.000485411	up regulated	Neutrophils
Rpl10	11.8963	8.33169	9.57804e-06	0.000494113	up regulated	Neutrophils
Rab9	11.6584	8.11994	9.66883e-06	0.000497658	up regulated	Neutrophils
Nceh1	11.6395	8.10277	9.73751e-06	0.000500051	up regulated	Neutrophils
Mir22hg	3.55955	9.00325	9.77575e-06	0.000500874	up regulated	Neutrophils
Stat2	11.7313	8.18374	9.80337e-06	0.00050115	up regulated	Neutrophils
Rtn4	2.82034	9.22557	9.85231e-06	0.000502513	up regulated	Neutrophils
Esd	2.47362	9.44178	9.9206e-06	0.000504854	up regulated	Neutrophils
Atp6v1d	11.6398	8.10315	1.0029e-05	0.000509222	up regulated	Neutrophils
Slfn5	12.3821	8.76159	1.02144e-05	0.000517467	up regulated	Neutrophils
Olfr56	11.9347	8.36529	1.0238e-05	0.000517503	up regulated	Neutrophils
Pdcd1lg2	11.7392	8.19215	1.03392e-05	0.000521445	up regulated	Neutrophils
H2-T22	11.6102	8.07603	1.06789e-05	0.000537379	up regulated	Neutrophils
Fam162a	3.42925	8.87502	1.17156e-05	0.000586925	up regulated	Neutrophils
Suz12	11.6049	8.07126	1.1808e-05	0.000590243	up regulated	Neutrophils
Rhoq	12.038	8.45759	1.18796e-05	0.000592506	up regulated	Neutrophils
Rest	11.5374	8.01034	1.22725e-05	0.000609641	up regulated	Neutrophils
Slco3a1	12.1806	8.58386	1.22772e-05	0.000609641	up regulated	Neutrophils
Mbtd1	11.649	8.11003	1.24173e-05	0.000614264	up regulated	Neutrophils
Sept7	11.7138	8.16797	1.24248e-05	0.000614264	up regulated	Neutrophils
Rnf149	3.21234	10.4889	1.2534e-05	0.000618307	up regulated	Neutrophils
Xaf1	11.5855	8.05308	1.30115e-05	0.000640461	up regulated	Neutrophils
Gnas	11.6062	8.0722	1.31998e-05	0.000648312	up regulated	Neutrophils
Runx1	2.31975	10.3376	1.3275e-05	0.000650592	up regulated	Neutrophils
Rrbp1	11.5726	8.04179	1.34365e-05	0.000657078	up regulated	Neutrophils
Lcn2	2.23187	10.0872	1.36048e-05	0.000663869	up regulated	Neutrophils
Prdx6	2.68047	9.10929	1.38344e-05	0.000673614	up regulated	Neutrophils
Slc43a2	3.36613	8.82059	1.39067e-05	0.00067543	up regulated	Neutrophils
9130230L23Rik	11.5703	8.04089	1.39316e-05	0.00067543	up regulated	Neutrophils
Capg	11.7037	8.1603	1.43424e-05	0.000693852	up regulated	Neutrophils
Litaf	2.0782	11.2304	1.47922e-05	0.000714082	up regulated	Neutrophils
Hnrnpf	11.5655	8.03688	1.49295e-05	0.000719168	up regulated	Neutrophils
Trem3	11.8726	8.31011	1.50912e-05	0.000725115	up regulated	Neutrophils
Tmcc1	3.7616	9.15618	1.51173e-05	0.000725115	up regulated	Neutrophils
Zswim6	3.49508	8.92966	1.53695e-05	0.000735649	up regulated	Neutrophils
Vsir	11.5371	8.0112	1.55379e-05	0.000741994	up regulated	Neutrophils
Fbxw11	11.5451	8.01693	1.55679e-05	0.000741994	up regulated	Neutrophils
Mirt2	3.3765	8.82926	1.56549e-05	0.000744564	up regulated	Neutrophils
Rnh1	11.7359	8.18892	1.57606e-05	0.000748013	up regulated	Neutrophils
Ikbke	11.5802	8.04852	1.58774e-05	0.000751974	up regulated	Neutrophils
Cul1	11.5451	8.01758	1.61689e-05	0.000764174	up regulated	Neutrophils
Asph	3.05866	9.41833	1.63157e-05	0.000769499	up regulated	Neutrophils
Fau	2.06285	12.0594	1.66486e-05	0.000783563	up regulated	Neutrophils
Pygl	11.6756	8.13384	1.73417e-05	0.000812787	up regulated	Neutrophils
Rhog	2.62363	9.60012	1.77251e-05	0.000829036	up regulated	Neutrophils
Ncf1	2.27738	9.28061	1.78424e-05	0.000832794	up regulated	Neutrophils
Rab1a	3.29196	8.75676	1.79505e-05	0.000836109	up regulated	Neutrophils
Ctss	3.30213	8.76533	1.84117e-05	0.000854422	up regulated	Neutrophils
Xiap	11.5842	8.05197	1.84195e-05	0.000854422	up regulated	Neutrophils
Trim30a	3.21492	10.5137	1.87053e-05	0.000865896	up regulated	Neutrophils
Fndc3b	2.50208	10.2896	1.87662e-05	0.000866939	up regulated	Neutrophils
Tns3	11.6619	8.12174	1.92736e-05	0.000888557	up regulated	Neutrophils
N4bp2l2	11.6848	8.14229	1.94651e-05	0.000895552	up regulated	Neutrophils
Alas1	11.5311	8.00422	1.95768e-05	0.000898859	up regulated	Neutrophils
Rnf114	11.482	7.96016	1.989e-05	0.000911382	up regulated	Neutrophils
Ubap2l	11.4812	7.95949	2.00578e-05	0.000917206	up regulated	Neutrophils
Mapre1	11.516	7.99094	2.05151e-05	0.000936219	up regulated	Neutrophils
Gbp4	11.4834	7.962	2.10361e-05	0.000956125	up regulated	Neutrophils
Msra	2.35719	9.69379	2.11486e-05	0.000959304	up regulated	Neutrophils
Gk	3.10693	9.45681	2.12373e-05	0.000961392	up regulated	Neutrophils
Il1b	2.4066	13.0521	2.13346e-05	0.000963862	up regulated	Neutrophils
Stx6	11.8585	8.29785	2.1505e-05	0.000969618	up regulated	Neutrophils
Surf4	11.4921	7.97012	2.18384e-05	0.000982686	up regulated	Neutrophils
Osgin1	11.4908	7.9691	2.19788e-05	0.000986234	up regulated	Neutrophils
Gramd1b	11.7473	8.1986	2.20048e-05	0.000986234	up regulated	Neutrophils
Lgals9	11.4174	7.90212	2.29879e-05	0.00102825	up regulated	Neutrophils
Ppp1r15a	2.06656	10.0021	2.37418e-05	0.00105987	up regulated	Neutrophils
H2-Q7	11.6173	8.0832	2.39458e-05	0.00106687	up regulated	Neutrophils
Npc1	11.5894	8.05818	2.46061e-05	0.00109412	up regulated	Neutrophils
Mtmr6	11.6957	8.15236	2.47451e-05	0.00109814	up regulated	Neutrophils
Cldn1	11.4176	7.90386	2.58287e-05	0.00114397	up regulated	Neutrophils
Wbp2	11.409	7.89566	2.63649e-05	0.00116531	up regulated	Neutrophils
Rbm25	2.76529	9.2107	2.64138e-05	0.00116531	up regulated	Neutrophils
Arhgef3	11.5353	8.00798	2.67419e-05	0.00117651	up regulated	Neutrophils
Adam8	3.53413	8.98205	2.67721e-05	0.00117651	up regulated	Neutrophils
Slc7a11	2.19676	12.2472	2.7338e-05	0.00119869	up regulated	Neutrophils
Lrrc8d	2.13587	9.81841	2.74121e-05	0.00119869	up regulated	Neutrophils
Plekhm3	11.7851	8.23242	2.74363e-05	0.00119869	up regulated	Neutrophils
Mob1a	11.3835	7.87216	2.8344e-05	0.00123457	up regulated	Neutrophils
Rngtt	11.6438	8.10575	2.87837e-05	0.00124935	up regulated	Neutrophils
Isg20	3.40315	8.85011	2.88174e-05	0.00124935	up regulated	Neutrophils
Gpr141	11.7194	8.17356	2.92635e-05	0.00126625	up regulated	Neutrophils
Gm20406	11.7075	8.16323	2.96574e-05	0.00128083	up regulated	Neutrophils
Elf1	11.4305	7.9137	3.03962e-05	0.00130913	up regulated	Neutrophils
Mpp5	11.4711	7.95024	3.06886e-05	0.0013178	up regulated	Neutrophils
Ppt1	11.5204	7.99482	3.09813e-05	0.00132784	up regulated	Neutrophils
Mier1	11.5616	8.03182	3.23698e-05	0.00138471	up regulated	Neutrophils
Tmem38b	3.21259	8.68793	3.38655e-05	0.00144595	up regulated	Neutrophils
Rc3h2	11.4098	7.89514	3.42202e-05	0.00145834	up regulated	Neutrophils
Cd82	11.4219	7.90727	3.49946e-05	0.00148853	up regulated	Neutrophils
Fam111a	11.5596	8.03011	3.59157e-05	0.00152483	up regulated	Neutrophils
Pafah1b1	2.0967	9.48628	3.65776e-05	0.00155001	up regulated	Neutrophils
Diaph2	3.00443	9.37014	3.70257e-05	0.00156528	up regulated	Neutrophils
Nfkbib	11.4659	7.94752	3.70767e-05	0.00156528	up regulated	Neutrophils
Hsd11b1	12.0518	8.47051	3.7644e-05	0.00158625	up regulated	Neutrophils
Nrd1	11.5943	8.06126	3.84024e-05	0.00161519	up regulated	Neutrophils
Myo1f	2.16476	9.18469	3.89279e-05	0.00163424	up regulated	Neutrophils
R3hcc1l	11.3724	7.86124	3.93741e-05	0.00164813	up regulated	Neutrophils
Zfc3h1	11.4483	7.92986	3.94048e-05	0.00164813	up regulated	Neutrophils
Tgfbr1	11.3542	7.84575	3.96935e-05	0.0016543	up regulated	Neutrophils
Washc4	11.5658	8.03574	3.9699e-05	0.0016543	up regulated	Neutrophils
Gpbp1	2.28179	9.27926	3.98967e-05	0.0016562	up regulated	Neutrophils
Trim30c	11.9743	8.40184	3.99548e-05	0.0016562	up regulated	Neutrophils
Rabgef1	2.38053	9.97326	3.99652e-05	0.0016562	up regulated	Neutrophils
Dusp16	2.57228	10.3669	4.11271e-05	0.00169811	up regulated	Neutrophils
N4bp1	3.55958	9.96352	4.12285e-05	0.00169919	up regulated	Neutrophils
Birc3	2.34577	9.97779	4.13231e-05	0.00169921	up regulated	Neutrophils
Ube2d2a	3.18174	8.66036	4.13799e-05	0.00169921	up regulated	Neutrophils
Hck	11.8016	8.24751	4.20681e-05	0.00172433	up regulated	Neutrophils
Trim30b	12.1612	8.56761	4.37283e-05	0.00178589	up regulated	Neutrophils
Bnip3l	2.49324	8.94935	4.44434e-05	0.00181181	up regulated	Neutrophils
Sf1	11.3403	7.83413	4.48339e-05	0.00182115	up regulated	Neutrophils
Cript	11.3096	7.8058	4.55832e-05	0.00184825	up regulated	Neutrophils
Junb	2.04141	11.5768	4.57692e-05	0.00185246	up regulated	Neutrophils
Ndfip2	11.3831	7.87159	4.60522e-05	0.00186057	up regulated	Neutrophils
Tmem164	3.29134	8.75359	4.65453e-05	0.00187713	up regulated	Neutrophils
Tmed5	11.8163	8.26111	4.76767e-05	0.00191933	up regulated	Neutrophils
5031425E22Rik	11.3233	7.81706	4.84144e-05	0.00194226	up regulated	Neutrophils
Sp4	11.5029	7.97918	4.84187e-05	0.00194226	up regulated	Neutrophils
Tbk1	3.47271	8.92924	4.867e-05	0.00194888	up regulated	Neutrophils
Cast	3.37501	8.84349	4.94757e-05	0.00197412	up regulated	Neutrophils
Parp4	11.3796	7.86778	5.02686e-05	0.00199869	up regulated	Neutrophils
Vav1	3.18143	8.65985	5.25549e-05	0.00208591	up regulated	Neutrophils
Csta2	11.5707	8.04053	5.32539e-05	0.00210994	up regulated	Neutrophils
Rgcc	2.52244	9.51463	5.4114e-05	0.00214026	up regulated	Neutrophils
Actn4	11.2531	7.75494	5.46322e-05	0.00215697	up regulated	Neutrophils
Rlim	11.3687	7.85784	5.54148e-05	0.00218404	up regulated	Neutrophils
Per1	11.2575	7.75851	5.60089e-05	0.0022036	up regulated	Neutrophils
Slc8b1	11.2799	7.7786	5.64525e-05	0.00221719	up regulated	Neutrophils
Rnasel	11.9491	8.37966	5.6717e-05	0.0022237	up regulated	Neutrophils
Gm28905	11.3166	7.81158	5.7084e-05	0.00223421	up regulated	Neutrophils
Ets2	2.1138	10.8236	5.76238e-05	0.00225142	up regulated	Neutrophils
Peli1	3.25948	8.72535	6.00945e-05	0.00234389	up regulated	Neutrophils
Scaf8	11.3083	7.80347	6.02861e-05	0.0023473	up regulated	Neutrophils
Pfkfb3	3.19848	8.67346	6.29285e-05	0.00244448	up regulated	Neutrophils
Tarm1	11.4259	7.90986	6.29986e-05	0.00244448	up regulated	Neutrophils
Clta	11.3009	7.79817	6.34889e-05	0.00245927	up regulated	Neutrophils
Cnot1	11.2737	7.77209	6.44227e-05	0.00249116	up regulated	Neutrophils
Usp9x	11.3521	7.84283	6.49197e-05	0.00250608	up regulated	Neutrophils
Canx	11.2816	7.78134	6.55287e-05	0.00252423	up regulated	Neutrophils
Arhgdia	3.20549	8.67964	6.5614e-05	0.00252423	up regulated	Neutrophils
Csf2rb2	11.2253	7.72968	6.59859e-05	0.00253422	up regulated	Neutrophils
Frrs1	11.1896	7.69723	6.74596e-05	0.00257819	up regulated	Neutrophils
Ppp1cb	3.13859	8.62193	6.74761e-05	0.00257819	up regulated	Neutrophils
H2-Q6	11.5224	7.9975	6.74805e-05	0.00257819	up regulated	Neutrophils
Id2	3.23436	8.7038	6.75882e-05	0.00257819	up regulated	Neutrophils
Itpr2	11.3457	7.83775	6.94639e-05	0.00264184	up regulated	Neutrophils
Rps28	3.4114	9.69392	6.95574e-05	0.00264184	up regulated	Neutrophils
Cass4	11.2865	7.78367	6.96084e-05	0.00264184	up regulated	Neutrophils
Eps15	11.2393	7.74172	7.03601e-05	0.00266588	up regulated	Neutrophils
Tmod3	11.4981	7.97536	7.14546e-05	0.00270281	up regulated	Neutrophils
Zfp36l1	3.31522	8.77236	7.16484e-05	0.0027056	up regulated	Neutrophils
Fcgr3	2.80561	9.23	7.19402e-05	0.00271208	up regulated	Neutrophils
Arf5	3.09439	8.58459	7.3056e-05	0.00274954	up regulated	Neutrophils
Clic1	3.10212	8.59056	7.39679e-05	0.00277922	up regulated	Neutrophils
Bsg	2.4656	9.7997	7.70363e-05	0.00288489	up regulated	Neutrophils
Gnb1	2.16193	9.56048	7.7282e-05	0.0028893	up regulated	Neutrophils
Nbr1	11.325	7.81837	7.84413e-05	0.00292778	up regulated	Neutrophils
Atf2	11.2615	7.76139	7.95755e-05	0.00296521	up regulated	Neutrophils
Socs1	11.4403	7.92421	8.01434e-05	0.00298144	up regulated	Neutrophils
Mbd5	11.6584	8.11973	8.12332e-05	0.003017	up regulated	Neutrophils
Celf1	11.1919	7.6983	8.25764e-05	0.00306185	up regulated	Neutrophils
Uqcrh	11.3773	7.86746	8.32512e-05	0.0030818	up regulated	Neutrophils
Sppl3	11.2947	7.791	8.46755e-05	0.00312939	up regulated	Neutrophils
Rtf2	11.1135	7.62768	8.48421e-05	0.00313041	up regulated	Neutrophils
Pcbp1	11.4048	7.89216	8.59026e-05	0.00316436	up regulated	Neutrophils
Adam17	3.21464	8.70338	8.65327e-05	0.00318237	up regulated	Neutrophils
Scarb2	3.09287	8.58315	8.75695e-05	0.00321526	up regulated	Neutrophils
Slfn1	3.4069	9.79212	8.78494e-05	0.00322029	up regulated	Neutrophils
Cybb	11.4115	7.89697	8.95483e-05	0.00327489	up regulated	Neutrophils
Ogfr	11.2554	7.75549	9.3067e-05	0.00339065	up regulated	Neutrophils
Tbc1d8	11.5214	7.99649	9.30985e-05	0.00339065	up regulated	Neutrophils
B4galt1	11.1869	7.69399	9.38023e-05	0.00341077	up regulated	Neutrophils
Lfng	11.2888	7.7876	9.47201e-05	0.0034386	up regulated	Neutrophils
Gm46224	11.4564	7.93774	9.53334e-05	0.0034553	up regulated	Neutrophils
Rab11fip1	2.12643	10.0585	9.5882e-05	0.00346961	up regulated	Neutrophils
Ptpn6	11.2222	7.72645	9.77175e-05	0.00353036	up regulated	Neutrophils
Cd84	2.34979	9.35581	0.000100043	0.00360317	up regulated	Neutrophils
Ifit2	11.8383	8.28155	0.000100053	0.00360317	up regulated	Neutrophils
Acsl1	11.2967	7.79423	0.000100913	0.00362836	up regulated	Neutrophils
Rtn3	11.3786	7.86721	0.000101094	0.00362859	up regulated	Neutrophils
Hnrnpa0	11.2772	7.77749	0.000101241	0.00362859	up regulated	Neutrophils
Pik3c2a	2.56851	9.00601	0.000103012	0.00368619	up regulated	Neutrophils
St3gal4	11.539	8.01258	0.000104216	0.00372322	up regulated	Neutrophils
Tbc1d5	11.2244	7.72732	0.000104377	0.00372322	up regulated	Neutrophils
Tmem33	11.1202	7.63292	0.000106163	0.00378096	up regulated	Neutrophils
Acsl4	11.1665	7.67538	0.00010975	0.00390252	up regulated	Neutrophils
Ube2n	11.154	7.66395	0.000109994	0.00390503	up regulated	Neutrophils
9930111J21Rik2	11.5937	8.06216	0.000112293	0.00397416	up regulated	Neutrophils
Arpc5	2.36796	8.84072	0.000113645	0.0040157	up regulated	Neutrophils
Uhrf1bp1l	11.1628	7.67227	0.000113824	0.00401573	up regulated	Neutrophils
Zfp654	11.2614	7.76098	0.000114409	0.00403005	up regulated	Neutrophils
Cep83	11.3748	7.86388	0.000115311	0.00405548	up regulated	Neutrophils
Fgd3	3.08149	8.57098	0.000118135	0.00414836	up regulated	Neutrophils
Pdcd6ip	11.2014	7.70649	0.000120093	0.00421055	up regulated	Neutrophils
Arl6ip1	3.00675	8.50813	0.000120319	0.0042119	up regulated	Neutrophils
Trps1	2.05984	10.1195	0.000121482	0.00424604	up regulated	Neutrophils
4930523C07Rik	3.21548	8.70459	0.000122782	0.00428142	up regulated	Neutrophils
Tmed2	11.0471	7.5685	0.000123029	0.00428142	up regulated	Neutrophils
Cd33	3.30762	8.78563	0.000123064	0.00428142	up regulated	Neutrophils
Inpp5a	3.17113	8.64786	0.000128258	0.0044531	up regulated	Neutrophils
1810013L24Rik	11.2037	7.70848	0.000128583	0.0044531	up regulated	Neutrophils
Rhob	2.8207	9.20954	0.000128592	0.0044531	up regulated	Neutrophils
Rabgap1	11.1489	7.65871	0.000130087	0.00449798	up regulated	Neutrophils
Ythdf3	3.13547	8.61672	0.000131528	0.00454083	up regulated	Neutrophils
Luc7l2	2.97931	8.4841	0.000135373	0.00466644	up regulated	Neutrophils
Ccnf	11.1074	7.62121	0.000135756	0.00467249	up regulated	Neutrophils
Tmem184b	11.0359	7.55666	0.00013629	0.00468344	up regulated	Neutrophils
Nptn	3.03527	8.53146	0.000136489	0.00468344	up regulated	Neutrophils
Nlrp3	2.18828	11.0847	0.000137376	0.0047067	up regulated	Neutrophils
Adgb	11.1733	7.68097	0.000138148	0.00472595	up regulated	Neutrophils
Tspo	11.1497	7.65993	0.000138631	0.00473529	up regulated	Neutrophils
Ddx58	11.6253	8.09082	0.000140177	0.00477366	up regulated	Neutrophils
Lsm14a	11.127	7.63884	0.000141004	0.00479455	up regulated	Neutrophils
Slc16a3	2.36874	10.3194	0.000148348	0.00503669	up regulated	Neutrophils
Amdhd2	11.2742	7.77431	0.000149882	0.0050811	up regulated	Neutrophils
Hspa8	2.00742	9.05088	0.000150226	0.00508513	up regulated	Neutrophils
Gbp9	11.0081	7.53187	0.000150841	0.00509829	up regulated	Neutrophils
Nod1	11.0651	7.58273	0.000151777	0.00511786	up regulated	Neutrophils
Ugcg	11.1212	7.63354	0.000151874	0.00511786	up regulated	Neutrophils
Ppme1	11.2215	7.72472	0.000153032	0.00514416	up regulated	Neutrophils
Trim56	11.2759	7.77428	0.000153181	0.00514416	up regulated	Neutrophils
Ifih1	11.4748	7.95523	0.000153339	0.00514416	up regulated	Neutrophils
Neu1	11.0189	7.54221	0.000156005	0.00522583	up regulated	Neutrophils
Aldoa	3.037	9.98441	0.000163639	0.00546909	up regulated	Neutrophils
Usp25	2.53103	8.97252	0.000164223	0.00546909	up regulated	Neutrophils
Lsmem1	11.1166	7.62945	0.000164238	0.00546909	up regulated	Neutrophils
Khdc4	11.364	7.85461	0.000165178	0.00549229	up regulated	Neutrophils
Dyrk1a	2.44265	8.90034	0.000171052	0.00567923	up regulated	Neutrophils
Rapgef1	11.1228	7.63524	0.000172326	0.00571015	up regulated	Neutrophils
Pgd	11.0646	7.58402	0.00017249	0.00571015	up regulated	Neutrophils
Lysmd3	11.0835	7.59975	0.000173754	0.00574358	up regulated	Neutrophils
Dgat2	11.1821	7.6894	0.000174138	0.00574782	up regulated	Neutrophils
Cdk2ap2	2.48453	8.9338	0.000175962	0.00579955	up regulated	Neutrophils
Bmt2	11.0337	7.55439	0.000179775	0.00591655	up regulated	Neutrophils
Atg2a	2.47117	8.95896	0.000181505	0.0059648	up regulated	Neutrophils
Dnajc5	3.07733	8.58351	0.00018271	0.00599567	up regulated	Neutrophils
Atxn1	3.29992	8.75568	0.000185656	0.00608348	up regulated	Neutrophils
Hivep1	11.1411	7.65198	0.000187278	0.00611896	up regulated	Neutrophils
Cln3	11.0534	7.57414	0.000187282	0.00611896	up regulated	Neutrophils
Arl8b	11.082	7.6005	0.000187633	0.00612155	up regulated	Neutrophils
Fbxo38	11.0507	7.56991	0.0001882	0.0061312	up regulated	Neutrophils
Mef2a	2.44186	8.89875	0.000188899	0.00614508	up regulated	Neutrophils
Eef2	11.1622	7.67295	0.00018951	0.00615607	up regulated	Neutrophils
Col4a3bp	3.12258	8.60475	0.000191561	0.0062123	up regulated	Neutrophils
Ubash3b	11.1968	7.7029	0.000191792	0.0062123	up regulated	Neutrophils
Tug1	10.997	7.52223	0.000192693	0.00623252	up regulated	Neutrophils
Trpc4ap	11.0687	7.58585	0.00019444	0.00628001	up regulated	Neutrophils
Igf2r	10.9923	7.51709	0.000195023	0.00628428	up regulated	Neutrophils
Dgkz	11.1915	7.69933	0.000195129	0.00628428	up regulated	Neutrophils
Riok3	2.37153	9.38726	0.000200942	0.00646224	up regulated	Neutrophils
Ndrg1	11.0727	7.58944	0.000202459	0.00649251	up regulated	Neutrophils
Hnrnpll	10.9969	7.52115	0.000202776	0.00649343	up regulated	Neutrophils
Dedd2	2.33948	8.81397	0.000203917	0.0065207	up regulated	Neutrophils
Slc2a6	10.9425	7.47282	0.000205105	0.00654941	up regulated	Neutrophils
Mefv	3.06111	8.55221	0.0002061	0.00657187	up regulated	Neutrophils
Arpc4	11.0833	7.6016	0.000207901	0.00661358	up regulated	Neutrophils
Tecpr1	10.9443	7.47382	0.000207994	0.00661358	up regulated	Neutrophils
Kif5b	11.1101	7.62357	0.000208903	0.00662377	up regulated	Neutrophils
Anxa2	3.74031	9.19245	0.000210019	0.00664049	up regulated	Neutrophils
Cggbp1	10.9532	7.48081	0.00021235	0.0067048	up regulated	Neutrophils
Smchd1	3.00896	9.36079	0.000214068	0.00674723	up regulated	Neutrophils
Rock2	11.0695	7.58657	0.000214293	0.00674723	up regulated	Neutrophils
Wipf2	10.9936	7.5173	0.000216928	0.00682068	up regulated	Neutrophils
Ddi2	11.0191	7.5417	0.000218241	0.0068524	up regulated	Neutrophils
Stx7	11.1353	7.64675	0.00022139	0.0069416	up regulated	Neutrophils
Mtm1	11.0566	7.57478	0.000223234	0.00698971	up regulated	Neutrophils
Arpp19	10.9917	7.51844	0.000223919	0.00700144	up regulated	Neutrophils
Cept1	2.86818	8.38606	0.000225781	0.00704986	up regulated	Neutrophils
Tnfaip6	11.1447	7.65547	0.000227788	0.00710269	up regulated	Neutrophils
Rnf185	11.064	7.58146	0.000228635	0.00711927	up regulated	Neutrophils
Traf1	2.67632	9.11897	0.000231846	0.0072093	up regulated	Neutrophils
Azi2	11.0168	7.53869	0.000238251	0.00739825	up regulated	Neutrophils
Rasip1	11.2007	7.70629	0.000241536	0.00748994	up regulated	Neutrophils
Cpsf7	10.9642	7.49233	0.000241997	0.00749394	up regulated	Neutrophils
Trim12a	3.45381	8.91695	0.000243943	0.00754383	up regulated	Neutrophils
Csde1	2.23321	8.72522	0.000246003	0.0075971	up regulated	Neutrophils
Fpr3	11.6841	8.14423	0.00024805	0.00764984	up regulated	Neutrophils
Usf2	11.0244	7.54819	0.000248661	0.0076582	up regulated	Neutrophils
Irf5	10.9752	7.50221	0.000250267	0.00769717	up regulated	Neutrophils
Tank	3.13598	8.63604	0.000251003	0.00770929	up regulated	Neutrophils
Lamp2	2.58665	10.2366	0.00025168	0.00771955	up regulated	Neutrophils
Gm12840	11.4216	7.90744	0.000253744	0.0077723	up regulated	Neutrophils
Pcmtd1	11.3465	7.83923	0.000257058	0.00786312	up regulated	Neutrophils
Atf4	2.91296	8.42561	0.000258202	0.00788741	up regulated	Neutrophils
Ifi35	11.0065	7.52925	0.000266201	0.00812076	up regulated	Neutrophils
R3hdm2	11.0738	7.59054	0.000268133	0.00816311	up regulated	Neutrophils
Rnf38	11.0394	7.55904	0.00027608	0.00837057	up regulated	Neutrophils
Kmt2e	2.31242	9.32098	0.000276246	0.00837057	up regulated	Neutrophils
Gm12185	10.9231	7.45483	0.000282978	0.00856303	up regulated	Neutrophils
Pcbp2	2.84044	8.36204	0.000283535	0.00856837	up regulated	Neutrophils
Ell	3.19501	8.68844	0.000286235	0.00863841	up regulated	Neutrophils
Tec	10.9	7.43177	0.000287294	0.00865877	up regulated	Neutrophils
Krcc1	10.8665	7.40265	0.000292038	0.00878998	up regulated	Neutrophils
Olr1	3.15111	9.56926	0.000292773	0.00880033	up regulated	Neutrophils
Parp12	11.2208	7.7255	0.000293162	0.00880033	up regulated	Neutrophils
Ube2i	10.9055	7.43881	0.000295309	0.00885298	up regulated	Neutrophils
Rab21	10.9055	7.43673	0.0002975	0.00890684	up regulated	Neutrophils
Ly75	10.8535	7.39181	0.000299966	0.00896098	up regulated	Neutrophils
Ttc7b	11.123	7.63562	0.000300104	0.00896098	up regulated	Neutrophils
Mvp	10.9793	7.50455	0.000300557	0.00896263	up regulated	Neutrophils
Kmt5a	10.8703	7.40598	0.000301356	0.00897461	up regulated	Neutrophils
Ncoa3	2.20486	9.23356	0.000301994	0.00898173	up regulated	Neutrophils
F630028O10Rik	10.9318	7.46087	0.00030477	0.00904045	up regulated	Neutrophils
Klhdc4	11.1711	7.68052	0.000307582	0.00911186	up regulated	Neutrophils
Tnrc18	3.02245	8.5175	0.000310753	0.00918189	up regulated	Neutrophils
Serinc1	10.9118	7.44257	0.00031076	0.00918189	up regulated	Neutrophils
Wdr26	2.86957	8.38648	0.000311383	0.00918414	up regulated	Neutrophils
Kdm2a	2.68491	9.12541	0.000311651	0.00918414	up regulated	Neutrophils
Eif4a2	10.9054	7.43903	0.000314182	0.00924664	up regulated	Neutrophils
H2-Aa	10.9166	7.44945	0.000315392	0.00927013	up regulated	Neutrophils
Selenok	2.21195	9.23898	0.0003188	0.0093581	up regulated	Neutrophils
Sf3b6	10.9018	7.43565	0.00032108	0.00941277	up regulated	Neutrophils
Katna1	10.9877	7.51196	0.000322347	0.00943765	up regulated	Neutrophils
Zfp638	10.8639	7.39899	0.000323784	0.00946439	up regulated	Neutrophils
Casp8	11.1692	7.67813	0.000324458	0.00946439	up regulated	Neutrophils
Il4ra	11.0415	7.56112	0.00032452	0.00946439	up regulated	Neutrophils
Dgat1	2.27309	10.1175	0.000334003	0.00971583	up regulated	Neutrophils
Mapkapk3	10.8997	7.43195	0.000335562	0.00974858	up regulated	Neutrophils
Nmi	10.9569	7.48389	0.000339954	0.00986347	up regulated	Neutrophils
Rnf24	11.1656	7.67481	0.000341615	0.00989893	up regulated	Neutrophils
Ppp2r2d	10.8922	7.42477	0.000342826	0.00992126	up regulated	Neutrophils
Sltm	10.8646	7.40185	0.000344396	0.00994177	up regulated	Neutrophils
Cped1	11.0581	7.5771	0.000347162	0.0100082	up regulated	Neutrophils
Psmd8	11.0782	7.596	0.000348984	0.0100479	up regulated	Neutrophils
Mcu	11.0347	7.55518	0.000351134	0.0100899	up regulated	Neutrophils
Klf10	2.82005	8.34415	0.000351337	0.0100899	up regulated	Neutrophils
Ahcyl2	10.8852	7.41819	0.000357035	0.0102404	up regulated	Neutrophils
Il18bp	10.897	7.43037	0.000360327	0.0103001	up regulated	Neutrophils
Cul3	2.98441	8.50206	0.000360485	0.0103001	up regulated	Neutrophils
Cacul1	10.8746	7.41043	0.000364639	0.0103972	up regulated	Neutrophils
Eif3a	10.8273	7.36769	0.000364807	0.0103972	up regulated	Neutrophils
Atp6ap2	2.16045	8.66328	0.000366306	0.0104268	up regulated	Neutrophils
Galnt11	11.144	7.65597	0.000369075	0.0104924	up regulated	Neutrophils
Xpo6	10.9961	7.51975	0.000369761	0.0104986	up regulated	Neutrophils
Pnp	11.2957	7.79423	0.000374253	0.0105889	up regulated	Neutrophils
Tmem243	10.8896	7.42318	0.00037435	0.0105889	up regulated	Neutrophils
Rab8b	2.21742	10.5562	0.000377417	0.0106623	up regulated	Neutrophils
Themis2	3.40098	8.8371	0.000379546	0.0107042	up regulated	Neutrophils
Zfp281	10.9036	7.4354	0.000379849	0.0107042	up regulated	Neutrophils
Zbtb20	10.9342	7.46309	0.000380739	0.0107112	up regulated	Neutrophils
Lipa	10.835	7.37273	0.000381048	0.0107112	up regulated	Neutrophils
Setd2	10.9831	7.50781	0.000382632	0.0107423	up regulated	Neutrophils
U2surp	10.8346	7.37456	0.000385191	0.0108007	up regulated	Neutrophils
Rbm7	10.8443	7.3831	0.000385984	0.0108095	up regulated	Neutrophils
Mir155hg	11.1949	7.70268	0.000387194	0.0108299	up regulated	Neutrophils
Eea1	2.57388	9.94643	0.000388871	0.0108633	up regulated	Neutrophils
Plgrkt	2.95953	9.38815	0.000389709	0.0108733	up regulated	Neutrophils
Lcp2	3.20038	9.66132	0.000391866	0.0109199	up regulated	Neutrophils
Rab22a	10.7903	7.33168	0.000396032	0.0110224	up regulated	Neutrophils
Atp6v0a1	11.1861	7.69419	0.000400015	0.0111195	up regulated	Neutrophils
Rnf145	10.9602	7.48704	0.000400618	0.0111226	up regulated	Neutrophils
Sirpb1b	11.2911	7.79038	0.00040417	0.0112074	up regulated	Neutrophils
Atp6v0d2	11.1488	7.6597	0.00040772	0.011292	up regulated	Neutrophils
Ppm1a	10.7948	7.33848	0.000410718	0.0113476	up regulated	Neutrophils
Dclre1c	11.5284	8.00498	0.000410737	0.0113476	up regulated	Neutrophils
Mafg	10.8415	7.37916	0.00041315	0.0114003	up regulated	Neutrophils
Nek6	10.9872	7.51175	0.000413746	0.0114028	up regulated	Neutrophils
Aim2	10.8935	7.42571	0.000417743	0.0114849	up regulated	Neutrophils
Gbp3	10.9858	7.5108	0.000418791	0.0114997	up regulated	Neutrophils
Ptgs2os2	2.94732	8.45142	0.000419885	0.0115157	up regulated	Neutrophils
Gpi1	2.81369	8.33755	0.000420939	0.0115306	up regulated	Neutrophils
Tatdn2	10.9024	7.43678	0.000425347	0.0116231	up regulated	Neutrophils
Rbbp6	10.9154	7.44866	0.00042787	0.0116779	up regulated	Neutrophils
Ubn1	11.057	7.57586	0.000431366	0.011759	up regulated	Neutrophils
Susd6	3.2183	9.63745	0.000436976	0.0118976	up regulated	Neutrophils
Gfpt1	10.8054	7.34731	0.000443307	0.0120554	up regulated	Neutrophils
Pbrm1	10.8217	7.36233	0.000448627	0.0121854	up regulated	Neutrophils
Morf4l2	10.8663	7.4035	0.000452335	0.0122572	up regulated	Neutrophils
Taf7	10.7828	7.32445	0.000452358	0.0122572	up regulated	Neutrophils
Cnot7	10.7808	7.32388	0.000454079	0.012289	up regulated	Neutrophils
Lrch3	10.9126	7.44332	0.000462451	0.0125006	up regulated	Neutrophils
Ptpn1	2.36999	8.83304	0.000463209	0.0125061	up regulated	Neutrophils
Adar	10.8858	7.41865	0.000466481	0.0125686	up regulated	Neutrophils
Gm13822	10.865	7.39962	0.000472241	0.0127043	up regulated	Neutrophils
Mthfsl	10.8057	7.34811	0.000479621	0.0128721	up regulated	Neutrophils
Znfx1	10.8882	7.42095	0.000492807	0.013195	up regulated	Neutrophils
Rap1a	2.92404	8.44914	0.000492821	0.013195	up regulated	Neutrophils
Arf4	2.21139	8.70221	0.000495755	0.0132578	up regulated	Neutrophils
Ttc39c	10.9968	7.52106	0.00050198	0.0133925	up regulated	Neutrophils
Fam114a1	2.97372	8.47289	0.000504082	0.0134327	up regulated	Neutrophils
Cd300lf	2.05616	10.2122	0.000509658	0.0135562	up regulated	Neutrophils
Cd74	2.71941	8.25562	0.000509922	0.0135562	up regulated	Neutrophils
Nf1	10.8788	7.4123	0.000513992	0.0136483	up regulated	Neutrophils
Ep400	10.8401	7.37682	0.00051847	0.0137295	up regulated	Neutrophils
Bclaf1	10.8408	7.37755	0.000518875	0.0137295	up regulated	Neutrophils
Rasa3	10.8121	7.35149	0.000524365	0.0138585	up regulated	Neutrophils
Kdm5c	2.78465	8.31028	0.000532525	0.0140412	up regulated	Neutrophils
Zranb1	10.8713	7.40576	0.000535977	0.0141157	up regulated	Neutrophils
Batf	10.9067	7.43851	0.000539784	0.0141994	up regulated	Neutrophils
Adprh	10.8232	7.36211	0.000542695	0.0142593	up regulated	Neutrophils
Bcl3	10.9402	7.46934	0.000546693	0.014331	up regulated	Neutrophils
4933432I03Rik	2.75235	8.28397	0.000550638	0.0144176	up regulated	Neutrophils
Slbp	10.6851	7.23542	0.000553746	0.0144822	up regulated	Neutrophils
Appbp2	10.7286	7.27463	0.000560805	0.0146498	up regulated	Neutrophils
Orai2	10.8219	7.36013	0.000562532	0.0146779	up regulated	Neutrophils
Flii	10.7507	7.29709	0.00056668	0.0147691	up regulated	Neutrophils
Dram1	10.826	7.36411	0.000568217	0.0147784	up regulated	Neutrophils
Eepd1	10.8049	7.34451	0.000568349	0.0147784	up regulated	Neutrophils
Tcf25	10.8232	7.36153	0.000569895	0.0148015	up regulated	Neutrophils
Igsf6	2.95867	8.46009	0.000577399	0.0149731	up regulated	Neutrophils
1600020E01Rik	10.8621	7.39746	0.000579257	0.0149858	up regulated	Neutrophils
Xrn1	10.8711	7.40521	0.000579648	0.0149858	up regulated	Neutrophils
Gm20186	11.032	7.55376	0.000584689	0.0150988	up regulated	Neutrophils
Slc25a37	10.7855	7.32905	0.000586281	0.0151162	up regulated	Neutrophils
Aph1c	10.7918	7.33526	0.000595661	0.0153294	up regulated	Neutrophils
Jak2	2.67865	9.11911	0.000596995	0.0153395	up regulated	Neutrophils
Lamtor1	10.7329	7.27991	0.000597741	0.0153395	up regulated	Neutrophils
Cd93	10.9661	7.49309	0.000598155	0.0153395	up regulated	Neutrophils
Plcxd2	10.77	7.3146	0.000598773	0.0153395	up regulated	Neutrophils
Saa3	11.0458	7.56686	0.000605061	0.015483	up regulated	Neutrophils
Chic2	10.793	7.33411	0.000608043	0.015531	up regulated	Neutrophils
Srsf7	10.7363	7.28213	0.000608314	0.015531	up regulated	Neutrophils
Nfkbie	2.7769	8.30332	0.000610674	0.0155736	up regulated	Neutrophils
Ankhd1	2.19976	8.69019	0.000618383	0.0157523	up regulated	Neutrophils
Pik3ca	10.7928	7.3335	0.000624902	0.0159004	up regulated	Neutrophils
A930015D03Rik	10.8023	7.34221	0.000629819	0.0160075	up regulated	Neutrophils
Atp6v0d1	2.45261	8.9283	0.000633048	0.0160714	up regulated	Neutrophils
Washc2	10.7993	7.34025	0.000648471	0.0164445	up regulated	Neutrophils
Dgkh	10.7328	7.27828	0.000649277	0.0164464	up regulated	Neutrophils
Bbip1	10.6627	7.21543	0.000651795	0.0164917	up regulated	Neutrophils
Sesn2	10.7119	7.25909	0.000653715	0.0165217	up regulated	Neutrophils
Ptpn2	2.75779	8.28656	0.000655133	0.016539	up regulated	Neutrophils
Ddit4	10.6543	7.20817	0.000659518	0.0166311	up regulated	Neutrophils
Il18	11.1998	7.70811	0.000662138	0.0166785	up regulated	Neutrophils
Sfswap	10.7744	7.31705	0.000664666	0.0167235	up regulated	Neutrophils
Atp5mpl	11.021	7.54216	0.000665761	0.0167323	up regulated	Neutrophils
Herc6	2.53918	9.52809	0.0006674	0.0167542	up regulated	Neutrophils
Rab11a	2.68896	8.22854	0.000668117	0.0167542	up regulated	Neutrophils
Zeb1	11.1221	7.6371	0.000673924	0.016881	up regulated	Neutrophils
Mllt6	10.7316	7.28081	0.000680986	0.017039	up regulated	Neutrophils
Tbc1d1	10.7602	7.30369	0.000685988	0.0171451	up regulated	Neutrophils
Cab39	2.77959	8.30604	0.000690195	0.0172312	up regulated	Neutrophils
Cstf3	10.9829	7.50857	0.000693791	0.0173018	up regulated	Neutrophils
Zc3h15	10.667	7.21855	0.000700811	0.0174576	up regulated	Neutrophils
Dusp6	10.9899	7.51564	0.00070427	0.017505	up regulated	Neutrophils
March3	3.17269	8.6412	0.000706787	0.0175482	up regulated	Neutrophils
Klf6	2.24302	10.726	0.000711584	0.0176479	up regulated	Neutrophils
Ppp4r2	2.65663	8.19979	0.000719262	0.0178187	up regulated	Neutrophils
Tent5a	10.8526	7.38891	0.000720732	0.0178355	up regulated	Neutrophils
Fam71f2	2.88507	9.32562	0.000728799	0.0180154	up regulated	Neutrophils
Fam102a	10.6602	7.21488	0.000731083	0.0180521	up regulated	Neutrophils
Arrb1	10.6947	7.24325	0.000732367	0.018064	up regulated	Neutrophils
Rab44	2.05066	9.07115	0.000733368	0.0180689	up regulated	Neutrophils
Gm19705	10.9364	7.46629	0.000734366	0.0180737	up regulated	Neutrophils
Dlg1	10.7744	7.31647	0.000735456	0.0180808	up regulated	Neutrophils
Tes	3.23517	9.64257	0.000738214	0.0181289	up regulated	Neutrophils
Arl15	11.1125	7.62896	0.000740908	0.0181752	up regulated	Neutrophils
Tmem248	10.722	7.26913	0.000746976	0.0182843	up regulated	Neutrophils
Bclaf3	10.9822	7.5086	0.000749299	0.0183212	up regulated	Neutrophils
Lrp10	10.7028	7.25162	0.000753533	0.0184048	up regulated	Neutrophils
Seh1l	10.6562	7.21125	0.00075587	0.0184369	up regulated	Neutrophils
Blcap	10.713	7.26121	0.000757082	0.0184369	up regulated	Neutrophils
Prkd3	10.7749	7.31696	0.000757299	0.0184369	up regulated	Neutrophils
Rsf1	10.8167	7.35566	0.000768351	0.0186858	up regulated	Neutrophils
Itgb1	2.01249	8.53535	0.000771262	0.0187364	up regulated	Neutrophils
Psma3	10.6597	7.21173	0.000782346	0.0189852	up regulated	Neutrophils
Ssh2	11.1731	7.68397	0.000792273	0.0192054	up regulated	Neutrophils
Eml4	10.8833	7.41736	0.000804701	0.0194857	up regulated	Neutrophils
Atxn7l1	3.04484	8.55803	0.000815316	0.0197216	up regulated	Neutrophils
Pxn	2.88876	8.41851	0.00082761	0.0199975	up regulated	Neutrophils
Atp5l	2.06535	8.57794	0.000835528	0.0201672	up regulated	Neutrophils
Epc1	10.5662	7.12621	0.000836838	0.0201772	up regulated	Neutrophils
Slc38a2	2.02292	8.54305	0.000843079	0.0202739	up regulated	Neutrophils
Relb	2.71515	8.24947	0.000843545	0.0202739	up regulated	Neutrophils
Rab31	3.03783	8.52545	0.00084827	0.0203657	up regulated	Neutrophils
Tm9sf3	10.7715	7.31384	0.000849704	0.0203784	up regulated	Neutrophils
Ski	10.8395	7.37689	0.000856646	0.0204796	up regulated	Neutrophils
Tlr6	2.64914	8.19331	0.000867388	0.0206925	up regulated	Neutrophils
Cmtr1	10.8617	7.39749	0.000870985	0.0207563	up regulated	Neutrophils
Lcorl	10.654	7.20588	0.000879333	0.0209331	up regulated	Neutrophils
Irf2bp2	2.12114	8.62353	0.000881896	0.020972	up regulated	Neutrophils
Mitf	10.6795	7.22932	0.000883252	0.0209821	up regulated	Neutrophils
Snrnp70	10.697	7.24823	0.000885425	0.0210116	up regulated	Neutrophils
Kpna1	10.6377	7.19168	0.000891704	0.0211384	up regulated	Neutrophils
Map7d1	10.5747	7.1362	0.000896987	0.0212405	up regulated	Neutrophils
Prpf39	10.5853	7.14343	0.000897895	0.0212405	up regulated	Neutrophils
Gpr137b	10.7242	7.27394	0.000903352	0.0213248	up regulated	Neutrophils
Etnk1	10.9582	7.48678	0.000917976	0.0216391	up regulated	Neutrophils
Ogfrl1	10.8486	7.3862	0.000921847	0.0216644	up regulated	Neutrophils
Gas2l3	10.6939	7.24487	0.000922544	0.0216644	up regulated	Neutrophils
Gm20559	10.7013	7.2495	0.000923734	0.0216698	up regulated	Neutrophils
Vti1a	10.7256	7.27269	0.000928845	0.021736	up regulated	Neutrophils
Apaf1	11.0108	7.5354	0.000929449	0.021736	up regulated	Neutrophils
Ifrd1	2.23708	11.5111	0.000940768	0.0219779	up regulated	Neutrophils
Lemd3	10.7143	7.26139	0.000952413	0.0222269	up regulated	Neutrophils
P2rx4	10.634	7.18754	0.0009777	0.0227507	up regulated	Neutrophils
Hcst	10.5813	7.14086	0.000984844	0.0228679	up regulated	Neutrophils
Psenen	10.6807	7.23356	0.000990648	0.0229716	up regulated	Neutrophils
Vps54	2.79528	8.31783	0.000991453	0.0229716	up regulated	Neutrophils
Rara	10.5792	7.13698	0.000999016	0.023123	up regulated	Neutrophils
Oser1	10.6312	7.18805	0.00100466	0.0232297	up regulated	Neutrophils
Tubb6	10.5754	7.13438	0.00102627	0.023705	up regulated	Neutrophils
Abhd17b	10.9144	7.4464	0.00103175	0.0238073	up regulated	Neutrophils
Becn1	10.4761	7.04293	0.0010411	0.0239741	up regulated	Neutrophils
Caprin1	10.6088	7.16823	0.00104234	0.0239781	up regulated	Neutrophils
Clic5	10.5975	7.1559	0.00105464	0.0242363	up regulated	Neutrophils
Plac8	2.89604	8.40327	0.00105596	0.024242	up regulated	Neutrophils
Tagap	10.7091	7.25771	0.00105837	0.0242725	up regulated	Neutrophils
Sec61g	2.63819	9.04116	0.00106691	0.0244436	up regulated	Neutrophils
Ltb4r1	10.7185	7.26546	0.00107641	0.0246361	up regulated	Neutrophils
Zfand2a	10.5446	7.10604	0.00108089	0.0247135	up regulated	Neutrophils
Snx29	10.4789	7.04492	0.00111146	0.0253868	up regulated	Neutrophils
Pgs1	10.6741	7.22498	0.00111768	0.0254772	up regulated	Neutrophils
Apobec1	10.7002	7.24836	0.00111971	0.0254976	up regulated	Neutrophils
Pik3cb	10.6002	7.15705	0.00112844	0.0256705	up regulated	Neutrophils
Plekhm1	10.4856	7.0536	0.00113469	0.0257867	up regulated	Neutrophils
Psmb4	10.5978	7.15823	0.00114817	0.0260669	up regulated	Neutrophils
Ing3	10.6658	7.21704	0.00115456	0.0261855	up regulated	Neutrophils
Dctn4	10.5763	7.13415	0.00115713	0.0262175	up regulated	Neutrophils
Gm20732	10.5576	7.11735	0.00116577	0.0263866	up regulated	Neutrophils
Cpne1	10.6143	7.16989	0.00119975	0.0271284	up regulated	Neutrophils
Arhgef6	10.6997	7.25056	0.00120151	0.0271411	up regulated	Neutrophils
Ly6a	10.5935	7.1511	0.00120403	0.0271707	up regulated	Neutrophils
Herc1	2.01594	8.53363	0.00121392	0.0273441	up regulated	Neutrophils
Ergic2	10.5501	7.11023	0.00121414	0.0273441	up regulated	Neutrophils
Prkar1a	2.57531	8.12662	0.00122011	0.0274239	up regulated	Neutrophils
Bach1	2.63677	8.17914	0.00122653	0.0275134	up regulated	Neutrophils
Smap1	10.4989	7.06298	0.00123249	0.0275922	up regulated	Neutrophils
Raly	10.5317	7.09715	0.00124036	0.0277408	up regulated	Neutrophils
Hsp90b1	2.59858	8.14774	0.00124706	0.027863	up regulated	Neutrophils
Rassf1	10.5444	7.10559	0.00125011	0.0279034	up regulated	Neutrophils
Tet3	10.7688	7.31239	0.00126208	0.0281427	up regulated	Neutrophils
Arcn1	10.6663	7.21716	0.0012755	0.028391	up regulated	Neutrophils
Ccdc12	10.6132	7.1709	0.00127573	0.028391	up regulated	Neutrophils
Rnf111	10.6321	7.18556	0.00128114	0.0284833	up regulated	Neutrophils
Tmbim4	2.72934	8.27749	0.00128401	0.028519	up regulated	Neutrophils
Zc3h7a	2.85086	8.38677	0.00128995	0.0286227	up regulated	Neutrophils
Il2rg	10.5556	7.11553	0.00130149	0.0288504	up regulated	Neutrophils
Glg1	10.514	7.07644	0.00131767	0.0291346	up regulated	Neutrophils
Gabpb1	10.6715	7.22185	0.00131769	0.0291346	up regulated	Neutrophils
Pgm1	10.4617	7.03042	0.00131819	0.0291346	up regulated	Neutrophils
Stam2	10.494	7.0581	0.00133125	0.0293943	up regulated	Neutrophils
Mapre2	2.73571	8.28361	0.00133261	0.0293957	up regulated	Neutrophils
Derl1	10.5044	7.06992	0.00133628	0.0294479	up regulated	Neutrophils
Eif4e	10.498	7.06553	0.00134051	0.0294886	up regulated	Neutrophils
Gatad2a	2.83737	8.37439	0.00134075	0.0294886	up regulated	Neutrophils
Glrx	2.07542	8.58243	0.0013432	0.0295137	up regulated	Neutrophils
Cyfip2	10.5873	7.14414	0.00135098	0.029627	up regulated	Neutrophils
Hnrnpk	2.04988	8.56126	0.00135519	0.0296903	up regulated	Neutrophils
Mocos	10.5186	7.08091	0.0013572	0.0297056	up regulated	Neutrophils
Flcn	10.6642	7.21809	0.00135949	0.0297268	up regulated	Neutrophils
Arap1	10.4849	7.05005	0.00136699	0.0298618	up regulated	Neutrophils
Scand1	2.6492	8.19074	0.00137221	0.0299468	up regulated	Neutrophils
Rad21	10.5991	7.15544	0.00137737	0.0300304	up regulated	Neutrophils
Retnlg	3.47098	8.93912	0.00138725	0.0302167	up regulated	Neutrophils
Pecam1	10.5256	7.08955	0.00138995	0.0302462	up regulated	Neutrophils
Exoc5	10.4787	7.04409	0.00139313	0.0302862	up regulated	Neutrophils
Mfsd1	2.50056	8.06183	0.00140075	0.0304003	up regulated	Neutrophils
Arid4b	2.44333	8.91818	0.00140259	0.0304003	up regulated	Neutrophils
Max	10.5209	7.0828	0.00141191	0.0305472	up regulated	Neutrophils
Crtc2	10.609	7.16724	0.00144446	0.0311916	up regulated	Neutrophils
Srsf1	10.4475	7.01756	0.001456	0.0314062	up regulated	Neutrophils
Mindy1	10.5194	7.08154	0.00145838	0.0314062	up regulated	Neutrophils
Fbxw2	10.5087	7.07163	0.00145858	0.0314062	up regulated	Neutrophils
Fgr	2.98337	9.42163	0.00146245	0.0314595	up regulated	Neutrophils
Dgkd	2.4787	8.04163	0.00146951	0.0315812	up regulated	Neutrophils
Ube2a	10.3793	6.95579	0.00147953	0.0317175	up regulated	Neutrophils
Birc6	2.64159	8.20014	0.00147989	0.0317175	up regulated	Neutrophils
Vcl	10.527	7.08849	0.00148166	0.0317213	up regulated	Neutrophils
Clint1	2.76767	8.31247	0.00153182	0.032702	up regulated	Neutrophils
Brwd1	10.5804	7.13799	0.00153682	0.0327777	up regulated	Neutrophils
Man2a1	2.66491	8.20244	0.00154193	0.0328557	up regulated	Neutrophils
Myo9a	10.3837	6.95618	0.00154695	0.0329315	up regulated	Neutrophils
Pik3r1	10.6007	7.15686	0.0015578	0.0331312	up regulated	Neutrophils
Tcf20	10.6038	7.15981	0.00156539	0.0332226	up regulated	Neutrophils
Sin3b	2.65942	8.19828	0.00156603	0.0332226	up regulated	Neutrophils
Clec5a	10.7797	7.32384	0.00156652	0.0332226	up regulated	Neutrophils
Znrf2	10.387	6.95913	0.0015683	0.033229	up regulated	Neutrophils
Mrpl52	2.75501	8.30267	0.00160883	0.0340239	up regulated	Neutrophils
Unc93b1	10.4672	7.03786	0.00161365	0.0340939	up regulated	Neutrophils
Nmrk1	10.5257	7.08774	0.00162044	0.0342051	up regulated	Neutrophils
Cish	10.6194	7.17446	0.00162801	0.0343009	up regulated	Neutrophils
Tpp1	10.6999	7.25007	0.00163997	0.0345206	up regulated	Neutrophils
Atad2b	10.6607	7.21296	0.00165741	0.034855	up regulated	Neutrophils
Ube2j1	10.3837	6.95592	0.00167199	0.0351001	up regulated	Neutrophils
Cdc42ep4	10.5733	7.13138	0.00167218	0.0351001	up regulated	Neutrophils
Ythdc1	2.56609	8.11596	0.00167453	0.0351169	up regulated	Neutrophils
Prok2	10.3838	6.96073	0.00168994	0.0354071	up regulated	Neutrophils
Ifi211	10.5182	7.08056	0.00169515	0.0354834	up regulated	Neutrophils
Gm2396	10.7014	7.25117	0.00171343	0.0358327	up regulated	Neutrophils
Gm7160	10.6022	7.15834	0.00171705	0.0358751	up regulated	Neutrophils
Snx8	10.4502	7.0214	0.00173481	0.0362126	up regulated	Neutrophils
Arl3	10.4405	7.01028	0.00173718	0.0362285	up regulated	Neutrophils
B9d2	10.3499	6.92801	0.00174209	0.0362972	up regulated	Neutrophils
Ppp2r1a	10.4176	6.99209	0.00174378	0.036299	up regulated	Neutrophils
Upf2	10.5382	7.09885	0.00177573	0.03693	up regulated	Neutrophils
Arhgap17	10.5007	7.06417	0.00178595	0.0370741	up regulated	Neutrophils
Aprt	10.4982	7.06634	0.00178844	0.0370916	up regulated	Neutrophils
Pomp	10.3947	6.97098	0.00179451	0.0371833	up regulated	Neutrophils
Cd68	2.56661	8.11743	0.0018178	0.0376232	up regulated	Neutrophils
Cdk5r1	10.4935	7.05892	0.00181908	0.0376232	up regulated	Neutrophils
Trim34a	10.5723	7.13068	0.00182494	0.0377098	up regulated	Neutrophils
Pcnx	10.3697	6.94441	0.00183237	0.0378063	up regulated	Neutrophils
Fyb	2.58699	9.03848	0.00183296	0.0378063	up regulated	Neutrophils
Olfm4	10.3647	6.9409	0.00183785	0.0378724	up regulated	Neutrophils
Tma7	10.3823	6.9545	0.00184902	0.0380554	up regulated	Neutrophils
Sem1	2.00137	9.97605	0.00185166	0.0380554	up regulated	Neutrophils
Errfi1	10.5744	7.13278	0.00185179	0.0380554	up regulated	Neutrophils
Rnf144a	2.97385	8.4663	0.00185818	0.0381519	up regulated	Neutrophils
Usp37	10.5002	7.06379	0.00187579	0.0384783	up regulated	Neutrophils
Hspa4l	2.61647	9.13758	0.00188384	0.0386085	up regulated	Neutrophils
Vav3	2.01782	9.44629	0.00189332	0.0387675	up regulated	Neutrophils
Usp4	10.4593	7.02583	0.00190554	0.038947	up regulated	Neutrophils
Tmed7	10.4277	7.00073	0.00191016	0.039006	up regulated	Neutrophils
Cap1	2.80917	9.2747	0.00193211	0.0393829	up regulated	Neutrophils
Kmt5b	2.50095	8.05922	0.001944	0.0395894	up regulated	Neutrophils
Ptbp2	10.4139	6.98695	0.00194682	0.0396111	up regulated	Neutrophils
Ltb	10.5274	7.08958	0.00195074	0.0396551	up regulated	Neutrophils
Plec	10.4588	7.02979	0.00195571	0.0397204	up regulated	Neutrophils
Ubxn4	2.52089	8.07693	0.00195963	0.0397641	up regulated	Neutrophils
Ctnna1	10.558	7.11816	0.0019749	0.0400019	up regulated	Neutrophils
Atp13a3	10.4053	6.97572	0.00201318	0.0406676	up regulated	Neutrophils
Gsk3a	2.44283	8.00973	0.00204057	0.0411396	up regulated	Neutrophils
Arfgef1	2.4773	8.03842	0.0020412	0.0411396	up regulated	Neutrophils
Zmym5	10.4404	7.00864	0.00204202	0.0411396	up regulated	Neutrophils
1810058I24Rik	2.55511	8.10726	0.00204756	0.0411815	up regulated	Neutrophils
Usp34	2.59929	8.16242	0.00204775	0.0411815	up regulated	Neutrophils
Csta3	10.4919	7.05632	0.00205633	0.0413172	up regulated	Neutrophils
Jarid2	10.5216	7.08401	0.00205907	0.0413355	up regulated	Neutrophils
Chmp2a	2.44437	8.01208	0.00207348	0.0415814	up regulated	Neutrophils
Tmem30a	10.3465	6.92173	0.00207501	0.0415814	up regulated	Neutrophils
Smpdl3b	10.414	6.98458	0.00208113	0.0416386	up regulated	Neutrophils
Klf7	2.21352	9.25359	0.00208156	0.0416386	up regulated	Neutrophils
Foxo3	2.51929	8.07472	0.00208404	0.0416512	up regulated	Neutrophils
Prex1	10.4208	6.99033	0.00212237	0.0423423	up regulated	Neutrophils
Naa35	10.3474	6.92231	0.00213642	0.0425849	up regulated	Neutrophils
Fam50a	10.422	6.99582	0.00214095	0.0426374	up regulated	Neutrophils
Crybg3	10.5218	7.08535	0.00218671	0.043472	up regulated	Neutrophils
St3gal6	10.8012	7.34536	0.0021922	0.0435427	up regulated	Neutrophils
Atf6	10.7025	7.25361	0.00220712	0.0438004	up regulated	Neutrophils
H2-Ab1	10.396	6.96988	0.00221374	0.0438931	up regulated	Neutrophils
Pira2	10.3246	6.90317	0.00222137	0.0439705	up regulated	Neutrophils
Ube2z	10.3986	6.97164	0.00222154	0.0439705	up regulated	Neutrophils
Atg16l1	10.4867	7.05147	0.00223221	0.0441428	up regulated	Neutrophils
Vamp2	10.3798	6.95534	0.00224599	0.0443765	up regulated	Neutrophils
Arhgap24	2.04821	9.11383	0.00225829	0.0445804	up regulated	Neutrophils
Tnfaip8	10.5209	7.0836	0.00226733	0.0447197	up regulated	Neutrophils
Nsd1	10.2399	6.82571	0.00228883	0.0450211	up regulated	Neutrophils
Kif1b	10.5003	7.06422	0.00229077	0.0450211	up regulated	Neutrophils
4930445E18Rik	10.396	6.96724	0.00229121	0.0450211	up regulated	Neutrophils
Gbp8	10.3311	6.91023	0.00229259	0.0450211	up regulated	Neutrophils
Eapp	10.3173	6.89608	0.00229545	0.045038	up regulated	Neutrophils
Pilra	10.7915	7.33626	0.00229902	0.0450688	up regulated	Neutrophils
Rpl29	10.5125	7.07766	0.00234812	0.0459515	up regulated	Neutrophils
Rela	2.55844	8.12687	0.00235692	0.0460491	up regulated	Neutrophils
Bdp1	10.4152	6.98513	0.0023572	0.0460491	up regulated	Neutrophils
Arid5a	10.6217	7.1794	0.00235951	0.0460544	up regulated	Neutrophils
Psma7	10.5109	7.07732	0.00236833	0.0461802	up regulated	Neutrophils
Trp53inp1	10.4585	7.0251	0.00237005	0.0461802	up regulated	Neutrophils
Ube2g1	10.3937	6.96635	0.00238288	0.04639	up regulated	Neutrophils
Srsf11	2.39642	7.96815	0.00239055	0.0464992	up regulated	Neutrophils
Mecp2	10.381	6.95454	0.00240836	0.0468052	up regulated	Neutrophils
Slc25a20	10.5733	7.1329	0.00241831	0.0469178	up regulated	Neutrophils
Ube2s	10.3487	6.92837	0.0024224	0.0469567	up regulated	Neutrophils
Utrn	2.59301	8.13774	0.00243741	0.047207	up regulated	Neutrophils
Ccdc71l	10.2525	6.83868	0.0024455	0.0473231	up regulated	Neutrophils
Ugp2	10.4428	7.01056	0.0024716	0.0477052	up regulated	Neutrophils
H2-Q10	2.57085	8.11861	0.00247778	0.0477837	up regulated	Neutrophils
Lrg1	2.77396	8.29244	0.00249665	0.0481064	up regulated	Neutrophils
Mtmr12	10.3467	6.92204	0.00251902	0.048496	up regulated	Neutrophils
Tsc22d2	10.3782	6.95064	0.00252159	0.048504	up regulated	Neutrophils
Sun2	10.3378	6.91367	0.00254253	0.0486987	up regulated	Neutrophils
Zfp236	10.377	6.9495	0.00254382	0.0486987	up regulated	Neutrophils
Zswim8	10.3327	6.91228	0.00254467	0.0486987	up regulated	Neutrophils
Sowahc	10.3467	6.92676	0.00255776	0.0489077	up regulated	Neutrophils
Emb	10.7105	7.26126	0.00257467	0.0491476	up regulated	Neutrophils
Fes	10.2938	6.87386	0.00257814	0.0491723	up regulated	Neutrophils
Pttg1	10.3233	6.90006	0.0026003	0.049553	up regulated	Neutrophils
Traf6	10.3329	6.91215	0.00261426	0.0496733	up regulated	Neutrophils
Atrnl1	2.33464	8.78775	0.00261428	0.0496733	up regulated	Neutrophils
Gosr2	10.3948	6.97043	0.00261523	0.0496733	up regulated	Neutrophils
Ggnbp2	2.17376	8.68834	0.00261543	0.0496733	up regulated	Neutrophils
Irs2	10.4007	6.97298	0.00262801	0.0497864	up regulated	Neutrophils
Nckap1l	10.4706	7.03742	0.00263338	0.0498463	up regulated	Neutrophils
Prim2	-5.4075	4.12973	1.67618e-05	0.000787246	down regulated	Neutrophils
Sox5	-4.9461	4.58575	4.87761e-05	0.00194966	down regulated	Neutrophils
Spp1	10.6448	7.49274	4.89442e-14	8.76247e-10	up regulated	Inflammatory Monocytes
Cstdc4	10.3092	7.19788	1.13201e-13	1.01332e-09	up regulated	Inflammatory Monocytes
Acod1	3.39806	9.10794	3.56188e-12	2.06896e-08	up regulated	Inflammatory Monocytes
Gbp2	3.73632	8.64162	6.22269e-12	2.06896e-08	up regulated	Inflammatory Monocytes
Egln3	4.27195	7.74008	6.55455e-12	2.06896e-08	up regulated	Inflammatory Monocytes
Nrg1	3.73506	8.31806	6.93391e-12	2.06896e-08	up regulated	Inflammatory Monocytes
Cxcl3	3.93826	8.4142	1.24313e-11	3.17938e-08	up regulated	Inflammatory Monocytes
Cxcl9	10.8149	7.65103	3.14554e-11	7.03933e-08	up regulated	Inflammatory Monocytes
Inhba	5.31254	7.7915	3.66924e-11	7.29893e-08	up regulated	Inflammatory Monocytes
Cacna1d	3.88777	8.2272	8.1076e-11	1.4515e-07	up regulated	Inflammatory Monocytes
Il1rn	3.37874	9.40525	1.15334e-10	1.87712e-07	up regulated	Inflammatory Monocytes
Hk3	4.99946	6.69886	5.82552e-10	8.69119e-07	up regulated	Inflammatory Monocytes
Slpi	2.97858	9.28838	1.88251e-09	2.40732e-06	up regulated	Inflammatory Monocytes
Arg1	11.6724	8.41388	2.09295e-09	2.49801e-06	up regulated	Inflammatory Monocytes
Grina	2.77707	8.45225	2.37773e-09	2.66053e-06	up regulated	Inflammatory Monocytes
AA467197	5.11389	8.24625	3.81791e-09	3.79733e-06	up regulated	Inflammatory Monocytes
Tgfbi	2.79506	9.85222	4.52622e-09	4.26489e-06	up regulated	Inflammatory Monocytes
Fmnl2	2.90501	8.70477	5.27446e-09	4.72143e-06	up regulated	Inflammatory Monocytes
Hcar2	3.46779	7.09092	6.38312e-09	5.44176e-06	up regulated	Inflammatory Monocytes
Slfn1	3.36287	7.00571	9.0254e-09	7.34462e-06	up regulated	Inflammatory Monocytes
F10	2.74802	8.17215	1.03595e-08	8.06374e-06	up regulated	Inflammatory Monocytes
Cd300lf	3.3154	7.58727	1.28942e-08	9.28968e-06	up regulated	Inflammatory Monocytes
Mmp12	10.8095	7.64717	1.33531e-08	9.28968e-06	up regulated	Inflammatory Monocytes
Nos2	10.3434	7.24698	1.34911e-08	9.28968e-06	up regulated	Inflammatory Monocytes
AW112010	5.39191	7.96396	1.50403e-08	9.61666e-06	up regulated	Inflammatory Monocytes
Upp1	4.16575	6.8731	1.77415e-08	1.09526e-05	up regulated	Inflammatory Monocytes
Nampt	2.53362	8.97475	2.20029e-08	1.2707e-05	up regulated	Inflammatory Monocytes
Cfb	5.14757	6.82797	2.50064e-08	1.39903e-05	up regulated	Inflammatory Monocytes
Irgm1	3.01577	6.98953	2.79662e-08	1.47259e-05	up regulated	Inflammatory Monocytes
Il1f9	9.16053	6.21341	3.14546e-08	1.58861e-05	up regulated	Inflammatory Monocytes
Dab2	3.02649	7.17956	3.19443e-08	1.58861e-05	up regulated	Inflammatory Monocytes
Ccl3	2.78064	8.86946	3.67723e-08	1.77928e-05	up regulated	Inflammatory Monocytes
Ifitm1	4.2651	7.87932	4.25867e-08	2.00639e-05	up regulated	Inflammatory Monocytes
Il1rap	3.24319	6.90423	5.05071e-08	2.31853e-05	up regulated	Inflammatory Monocytes
Ccl4	2.98679	9.71165	5.23822e-08	2.3445e-05	up regulated	Inflammatory Monocytes
Htr7	9.29886	6.34072	6.00005e-08	2.55759e-05	up regulated	Inflammatory Monocytes
Slc2a1	2.8474	7.86347	6.65849e-08	2.77225e-05	up regulated	Inflammatory Monocytes
C3ar1	4.67736	6.42673	1.14448e-07	4.45426e-05	up regulated	Inflammatory Monocytes
Csf2rb2	9.02	6.09286	1.24246e-07	4.7327e-05	up regulated	Inflammatory Monocytes
Bnip3	2.75743	7.46155	1.332e-07	4.96807e-05	up regulated	Inflammatory Monocytes
Ddx60	4.4374	6.22282	1.40596e-07	5.1369e-05	up regulated	Inflammatory Monocytes
Isg15	2.65352	7.77408	1.45532e-07	5.2109e-05	up regulated	Inflammatory Monocytes
F3	4.62683	6.37742	1.52768e-07	5.36274e-05	up regulated	Inflammatory Monocytes
Basp1	2.52087	9.59679	1.72572e-07	5.94146e-05	up regulated	Inflammatory Monocytes
Rsad2	2.69557	8.57554	1.94738e-07	6.57811e-05	up regulated	Inflammatory Monocytes
Gbp5	4.13931	6.84733	2.34565e-07	7.77668e-05	up regulated	Inflammatory Monocytes
Parp10	3.7255	6.47351	2.47534e-07	8.05746e-05	up regulated	Inflammatory Monocytes
Ccr5	2.34102	8.50758	2.62806e-07	8.40182e-05	up regulated	Inflammatory Monocytes
Ppp1r3b	3.75659	6.94777	2.97357e-07	9.33963e-05	up regulated	Inflammatory Monocytes
Tnfaip2	2.34413	8.57617	3.19076e-07	9.849e-05	up regulated	Inflammatory Monocytes
Tarm1	2.97874	6.65921	3.46443e-07	0.000105125	up regulated	Inflammatory Monocytes
Fam71f2	8.66471	5.79653	3.69996e-07	0.000110401	up regulated	Inflammatory Monocytes
Ndrg1	3.64861	7.27156	4.1749e-07	0.00012253	up regulated	Inflammatory Monocytes
Igf1r	2.29561	8.41497	4.3401e-07	0.000125324	up regulated	Inflammatory Monocytes
Clec4e	2.09417	9.34014	4.5748e-07	0.000130004	up regulated	Inflammatory Monocytes
Mxd1	2.58704	9.11117	4.77483e-07	0.000133569	up regulated	Inflammatory Monocytes
Ccl5	10.3356	7.25402	5.92041e-07	0.000161253	up regulated	Inflammatory Monocytes
Chst11	2.8708	7.07331	5.94463e-07	0.000161253	up regulated	Inflammatory Monocytes
Wwp2	2.5356	6.9948	6.07954e-07	0.000161475	up regulated	Inflammatory Monocytes
Arid5b	2.33508	9.23113	6.22343e-07	0.000161475	up regulated	Inflammatory Monocytes
H2-Eb1	2.32529	7.87325	7.27124e-07	0.000185967	up regulated	Inflammatory Monocytes
Ifi47	2.33726	7.13675	7.69456e-07	0.000194022	up regulated	Inflammatory Monocytes
Ptgs2	2.89246	9.34732	8.10761e-07	0.000199753	up regulated	Inflammatory Monocytes
F13a1	2.26025	8.61743	8.25656e-07	0.000199753	up regulated	Inflammatory Monocytes
Tnfrsf23	4.43791	6.24741	9.5798e-07	0.000225667	up regulated	Inflammatory Monocytes
Socs1	4.45402	6.26458	1.04858e-06	0.000243801	up regulated	Inflammatory Monocytes
Myo1e	4.0322	6.74192	1.13401e-06	0.00025699	up regulated	Inflammatory Monocytes
Rybp	2.37676	8.02487	1.28609e-06	0.000284258	up regulated	Inflammatory Monocytes
Tap1	2.35956	7.31248	1.31931e-06	0.000284435	up regulated	Inflammatory Monocytes
Rhov	8.57868	5.71879	1.34224e-06	0.000284435	up regulated	Inflammatory Monocytes
Hilpda	2.6356	8.00176	1.36595e-06	0.000284435	up regulated	Inflammatory Monocytes
Cd274	2.26065	9.45611	1.37082e-06	0.000284435	up regulated	Inflammatory Monocytes
Abr	2.41823	8.27601	1.39195e-06	0.000284435	up regulated	Inflammatory Monocytes
Marcksl1	2.40717	8.22393	1.39811e-06	0.000284435	up regulated	Inflammatory Monocytes
Pgam1	2.20805	8.55931	1.43698e-06	0.000289059	up regulated	Inflammatory Monocytes
Atxn1	2.5384	7.50522	1.4858e-06	0.000295132	up regulated	Inflammatory Monocytes
Ralgds	8.5935	5.73159	1.77173e-06	0.000344775	up regulated	Inflammatory Monocytes
Hif1a	2.14058	9.38009	1.82019e-06	0.000350134	up regulated	Inflammatory Monocytes
Saa3	9.79199	6.79129	2.20038e-06	0.000414668	up regulated	Inflammatory Monocytes
Igtp	4.29278	6.10276	2.37547e-06	0.000443	up regulated	Inflammatory Monocytes
Tmem189	2.24275	8.0008	2.55584e-06	0.000466911	up regulated	Inflammatory Monocytes
Parp12	8.67056	5.80289	2.69746e-06	0.000487804	up regulated	Inflammatory Monocytes
Tnfrsf26	8.61314	5.7524	3.23648e-06	0.00057369	up regulated	Inflammatory Monocytes
Csf1	4.212	6.05796	3.38984e-06	0.000594983	up regulated	Inflammatory Monocytes
Cxcl2	2.90222	10.8598	3.76773e-06	0.000644515	up regulated	Inflammatory Monocytes
Gbp4	8.68257	5.82219	3.77946e-06	0.000644515	up regulated	Inflammatory Monocytes
Lgals1	2.15295	7.84039	4.19685e-06	0.000708832	up regulated	Inflammatory Monocytes
Gm31718	3.9712	5.83598	5.00408e-06	0.000837271	up regulated	Inflammatory Monocytes
Gab1	2.42659	8.36475	5.11212e-06	0.000841138	up regulated	Inflammatory Monocytes
Il1b	2.36503	11.0455	5.32309e-06	0.000866356	up regulated	Inflammatory Monocytes
Oasl2	2.15137	7.48966	6.25777e-06	0.00100029	up regulated	Inflammatory Monocytes
Gbp7	4.51562	6.34398	6.54682e-06	0.00103724	up regulated	Inflammatory Monocytes
Ms4a6d	2.64923	7.54463	6.6882e-06	0.00105034	up regulated	Inflammatory Monocytes
Gde1	3.29285	6.08723	6.85707e-06	0.0010675	up regulated	Inflammatory Monocytes
1700017B05Rik	2.64901	6.41944	7.29057e-06	0.0011252	up regulated	Inflammatory Monocytes
Chd7	2.12964	8.56275	7.68493e-06	0.00117593	up regulated	Inflammatory Monocytes
Il1a	4.61543	6.42403	8.23826e-06	0.00122908	up regulated	Inflammatory Monocytes
Irf1	2.47841	7.96091	8.72196e-06	0.00129049	up regulated	Inflammatory Monocytes
Il4ra	2.41294	7.40852	9.48802e-06	0.00139233	up regulated	Inflammatory Monocytes
Ier3	2.78385	9.40257	1.05902e-05	0.001529	up regulated	Inflammatory Monocytes
Ifi206	8.58139	5.73843	1.06764e-05	0.00152912	up regulated	Inflammatory Monocytes
Mrc1	2.93131	6.27202	1.12183e-05	0.00159397	up regulated	Inflammatory Monocytes
Morrbid	2.37604	8.32482	1.23879e-05	0.00173266	up regulated	Inflammatory Monocytes
Snx24	3.72929	6.44748	1.26263e-05	0.00175231	up regulated	Inflammatory Monocytes
Cxcl16	3.11287	6.74559	1.32748e-05	0.00181419	up regulated	Inflammatory Monocytes
Tlr2	2.58646	7.49184	1.37696e-05	0.00186755	up regulated	Inflammatory Monocytes
Csf2rb	2.01454	8.60866	1.5197e-05	0.00202221	up regulated	Inflammatory Monocytes
Rbpj	2.24834	8.39261	1.52487e-05	0.00202221	up regulated	Inflammatory Monocytes
Gna13	2.0968	8.78518	1.62831e-05	0.0021435	up regulated	Inflammatory Monocytes
Il15	3.19326	6.54132	1.70529e-05	0.00220463	up regulated	Inflammatory Monocytes
Met	2.26078	7.22494	1.86926e-05	0.00238889	up regulated	Inflammatory Monocytes
Acsl4	2.03886	6.93919	1.88143e-05	0.00238889	up regulated	Inflammatory Monocytes
Prdm1	2.50714	7.38261	1.94032e-05	0.00243747	up regulated	Inflammatory Monocytes
Nceh1	2.5849	6.89522	1.94693e-05	0.00243747	up regulated	Inflammatory Monocytes
Slamf7	4.28066	6.14254	2.10557e-05	0.00258193	up regulated	Inflammatory Monocytes
Nlrc5	2.30146	6.86597	2.22609e-05	0.00267474	up regulated	Inflammatory Monocytes
Cd40	3.95125	5.84012	2.35159e-05	0.00280671	up regulated	Inflammatory Monocytes
Zc3h12c	3.22314	6.08053	2.71573e-05	0.00313675	up regulated	Inflammatory Monocytes
Tec	2.78912	6.5804	2.8859e-05	0.00329084	up regulated	Inflammatory Monocytes
Hk2	2.07096	8.01418	2.95797e-05	0.00335168	up regulated	Inflammatory Monocytes
Slc7a2	4.69876	6.51797	2.97746e-05	0.00335255	up regulated	Inflammatory Monocytes
E230032D23Rik	8.09074	5.31878	3.41132e-05	0.00370139	up regulated	Inflammatory Monocytes
Cd33	8.18685	5.38962	3.50419e-05	0.00375662	up regulated	Inflammatory Monocytes
Rgl1	2.45239	6.5428	3.66712e-05	0.00383932	up regulated	Inflammatory Monocytes
Aff3	3.96694	5.83061	4.09156e-05	0.0042299	up regulated	Inflammatory Monocytes
Kcnq1ot1	8.10193	5.32828	4.21805e-05	0.00429082	up regulated	Inflammatory Monocytes
Siglech	3.22952	6.03319	4.2182e-05	0.00429082	up regulated	Inflammatory Monocytes
S100a8	2.86549	9.64394	4.47663e-05	0.00450253	up regulated	Inflammatory Monocytes
Hdc	2.13746	7.68782	4.72828e-05	0.00467682	up regulated	Inflammatory Monocytes
Sgms2	2.03911	8.2187	4.86817e-05	0.00476256	up regulated	Inflammatory Monocytes
Fcgr2b	2.53525	7.55963	4.95862e-05	0.0047986	up regulated	Inflammatory Monocytes
Gpi1	2.05584	8.16101	5.05844e-05	0.00486888	up regulated	Inflammatory Monocytes
Fpr1	8.12937	5.34304	5.18235e-05	0.00496147	up regulated	Inflammatory Monocytes
Ntng2	3.29577	6.15017	6.03056e-05	0.00571244	up regulated	Inflammatory Monocytes
Cd24a	2.54066	6.85969	6.19249e-05	0.0058044	up regulated	Inflammatory Monocytes
Serpine1	8.46629	5.61082	6.25055e-05	0.00581715	up regulated	Inflammatory Monocytes
Ccr9	8.20871	5.42142	6.55689e-05	0.00595878	up regulated	Inflammatory Monocytes
E330009J07Rik	8.11123	5.33578	6.6194e-05	0.00598521	up regulated	Inflammatory Monocytes
Gys1	2.88794	6.23228	7.06228e-05	0.00635357	up regulated	Inflammatory Monocytes
Vegfa	2.00327	8.42422	7.49902e-05	0.00664629	up regulated	Inflammatory Monocytes
Fnip2	2.02022	8.72088	7.87848e-05	0.00691414	up regulated	Inflammatory Monocytes
Syne1	2.27077	6.42617	8.72817e-05	0.00744097	up regulated	Inflammatory Monocytes
Impa2	3.07359	6.79776	8.97782e-05	0.00755194	up regulated	Inflammatory Monocytes
Rhoh	3.8084	5.70211	9.78815e-05	0.00811284	up regulated	Inflammatory Monocytes
Tfec	8.02967	5.26051	9.95993e-05	0.00817948	up regulated	Inflammatory Monocytes
Mthfd1l	2.16688	6.96929	0.000106457	0.00858516	up regulated	Inflammatory Monocytes
Glrx	2.33978	6.69413	0.000138215	0.010485	up regulated	Inflammatory Monocytes
Slc41a2	3.88757	5.76962	0.000150725	0.0112435	up regulated	Inflammatory Monocytes
Cramp1l	2.7689	5.66968	0.000154542	0.0114329	up regulated	Inflammatory Monocytes
Nt5e	8.1793	5.41168	0.00015694	0.0114829	up regulated	Inflammatory Monocytes
Stat2	2.2028	6.53044	0.000160153	0.0115649	up regulated	Inflammatory Monocytes
Dock4	2.02511	8.41603	0.000160848	0.0115649	up regulated	Inflammatory Monocytes
Sfmbt1	2.4601	6.55175	0.000161557	0.0115691	up regulated	Inflammatory Monocytes
Got1	2.22677	7.17276	0.000162199	0.0115691	up regulated	Inflammatory Monocytes
Iqsec1	2.28253	6.11893	0.000170448	0.0120614	up regulated	Inflammatory Monocytes
Tdrd7	2.41565	5.85722	0.000173169	0.0121103	up regulated	Inflammatory Monocytes
N4bp1	2.52768	7.55394	0.000201376	0.0135028	up regulated	Inflammatory Monocytes
Rab44	3.0365	5.90239	0.000206508	0.0137952	up regulated	Inflammatory Monocytes
Mctp2	3.05855	5.89608	0.000215875	0.0142351	up regulated	Inflammatory Monocytes
Cpne2	7.83005	5.09292	0.000223634	0.0146121	up regulated	Inflammatory Monocytes
Rcor1	2.07351	6.45648	0.000228238	0.0148587	up regulated	Inflammatory Monocytes
C1qb	2.96401	6.32648	0.000231322	0.0150049	up regulated	Inflammatory Monocytes
Isg20	2.77477	5.66013	0.000233607	0.015073	up regulated	Inflammatory Monocytes
Snx25	3.50119	5.44319	0.000234904	0.015073	up regulated	Inflammatory Monocytes
Dmkn	2.67124	5.58906	0.000235341	0.015073	up regulated	Inflammatory Monocytes
Fpr2	2.87068	7.04592	0.00023574	0.015073	up regulated	Inflammatory Monocytes
Acaa1a	2.30126	5.76966	0.00023673	0.0150825	up regulated	Inflammatory Monocytes
Srgap3	7.73544	5.01792	0.00024575	0.0156016	up regulated	Inflammatory Monocytes
Olfr56	7.94019	5.19568	0.000248927	0.0157475	up regulated	Inflammatory Monocytes
Bend4	3.64277	5.56775	0.000256732	0.0161841	up regulated	Inflammatory Monocytes
Ly6a	2.68718	7.39172	0.000261888	0.0164173	up regulated	Inflammatory Monocytes
Ifnar1	2.11401	6.8568	0.000262266	0.0164173	up regulated	Inflammatory Monocytes
Hk1	2.36325	6.4719	0.000266843	0.0166456	up regulated	Inflammatory Monocytes
Mirt2	7.70973	4.99791	0.000271551	0.0168805	up regulated	Inflammatory Monocytes
Arrb2	3.54347	5.47661	0.000277324	0.0171797	up regulated	Inflammatory Monocytes
Rabgef1	2.55381	7.36584	0.000279044	0.0172267	up regulated	Inflammatory Monocytes
Ifi213	2.6105	6.03668	0.000287256	0.017561	up regulated	Inflammatory Monocytes
Gm4107	3.60704	5.52849	0.000305338	0.0185304	up regulated	Inflammatory Monocytes
Fam241a	2.5272	5.96748	0.000320096	0.0192952	up regulated	Inflammatory Monocytes
Mitf	2.11745	7.02514	0.000325915	0.0195801	up regulated	Inflammatory Monocytes
Tlr6	7.7118	5.00305	0.000328402	0.0196635	up regulated	Inflammatory Monocytes
Pla2g4a	2.06775	7.14621	0.000339538	0.0201711	up regulated	Inflammatory Monocytes
Zdhhc18	2.08363	6.24596	0.0003855	0.0222368	up regulated	Inflammatory Monocytes
Rnf24	2.86425	5.76245	0.000386284	0.0222368	up regulated	Inflammatory Monocytes
Il7r	2.36317	6.39858	0.000387689	0.0222461	up regulated	Inflammatory Monocytes
Bst1	2.51234	6.62055	0.000388977	0.0222487	up regulated	Inflammatory Monocytes
Slc28a2	7.92423	5.18549	0.000394106	0.0224703	up regulated	Inflammatory Monocytes
1700016P03Rik	7.69432	4.98325	0.000402732	0.0227448	up regulated	Inflammatory Monocytes
Lhfpl2	7.8351	5.12152	0.000418378	0.0235541	up regulated	Inflammatory Monocytes
Anxa4	2.05012	6.37295	0.000439671	0.0243697	up regulated	Inflammatory Monocytes
Nr4a3	2.06141	6.46877	0.000465885	0.0255068	up regulated	Inflammatory Monocytes
Pdpn	3.2856	6.65215	0.000487809	0.0265448	up regulated	Inflammatory Monocytes
Lsmem1	7.69133	4.98219	0.000495963	0.0268254	up regulated	Inflammatory Monocytes
AU020206	3.68111	5.63956	0.000558715	0.0294196	up regulated	Inflammatory Monocytes
Pik3cb	2.84543	5.7758	0.000566852	0.0296736	up regulated	Inflammatory Monocytes
Hist1h2bc	7.56294	4.874	0.000585712	0.0304367	up regulated	Inflammatory Monocytes
Plekha2	2.78454	5.66956	0.000658738	0.0330347	up regulated	Inflammatory Monocytes
Lpar1	7.8567	5.15512	0.000666533	0.0333322	up regulated	Inflammatory Monocytes
Usp18	7.62738	4.93377	0.000668995	0.0333622	up regulated	Inflammatory Monocytes
Mreg	3.96147	5.88516	0.000675985	0.0335659	up regulated	Inflammatory Monocytes
Sys1	2.22133	6.13623	0.000676829	0.0335659	up regulated	Inflammatory Monocytes
Gm11290	3.32343	5.29858	0.000730552	0.0355509	up regulated	Inflammatory Monocytes
C130026I21Rik	7.64201	4.94829	0.000730757	0.0355509	up regulated	Inflammatory Monocytes
Chsy1	2.20699	5.68792	0.000754006	0.0361903	up regulated	Inflammatory Monocytes
Ptges	3.46286	5.42425	0.000814935	0.0381932	up regulated	Inflammatory Monocytes
Dcun1d1	2.04476	5.93504	0.000825805	0.038501	up regulated	Inflammatory Monocytes
Gpat3	2.00204	7.2812	0.00084209	0.0390568	up regulated	Inflammatory Monocytes
Tent5c	2.213	6.02333	0.000847559	0.0392089	up regulated	Inflammatory Monocytes
Ralgps2	7.63162	4.91346	0.000855787	0.0393317	up regulated	Inflammatory Monocytes
Bin1	3.455	5.43153	0.000856804	0.0393317	up regulated	Inflammatory Monocytes
Asprv1	7.61936	4.93263	0.000860827	0.0394153	up regulated	Inflammatory Monocytes
Trem2	3.31645	5.29117	0.000868889	0.0396829	up regulated	Inflammatory Monocytes
C9orf72	2.09804	6.28135	0.000950231	0.0427437	up regulated	Inflammatory Monocytes
Pik3r6	3.15985	5.16166	0.00113838	0.0481805	up regulated	Inflammatory Monocytes
Zfp593	7.28614	4.64874	0.00114689	0.0484262	up regulated	Inflammatory Monocytes
Sdhaf2	2.50861	5.44694	0.00115656	0.0487198	up regulated	Inflammatory Monocytes
E130307A14Rik	7.2873	4.65018	0.00116342	0.0488938	up regulated	Inflammatory Monocytes
Col4a1	-3.48192	5.62638	1.72282e-09	2.37259e-06	down regulated	Inflammatory Monocytes
Igfbp5	-5.37302	7.18079	2.67745e-09	2.81968e-06	down regulated	Inflammatory Monocytes
Fhod3	-6.07292	5.92014	1.50332e-08	9.61666e-06	down regulated	Inflammatory Monocytes
Dmd	-4.43554	5.23884	1.96963e-08	1.17541e-05	down regulated	Inflammatory Monocytes
Auts2	-3.39449	5.37828	2.63006e-08	1.42685e-05	down regulated	Inflammatory Monocytes
Gm13889	-8.31921	6.62907	5.6023e-08	2.44629e-05	down regulated	Inflammatory Monocytes
Spn	-2.51035	6.67025	6.8826e-08	2.80044e-05	down regulated	Inflammatory Monocytes
Rhoj	-3.89005	5.51699	8.36911e-08	3.32961e-05	down regulated	Inflammatory Monocytes
Ntrk2	-8.13826	4.64606	6.16049e-07	0.000161475	down regulated	Inflammatory Monocytes
Heg1	-2.15885	6.81623	8.17442e-07	0.000199753	down regulated	Inflammatory Monocytes
Lgr5	-5.63159	4.82843	8.67229e-07	0.000207013	down regulated	Inflammatory Monocytes
Cald1	-3.60689	5.71328	1.12848e-06	0.00025699	down regulated	Inflammatory Monocytes
Ptx3	-5.46516	4.2937	1.17884e-06	0.000263809	down regulated	Inflammatory Monocytes
Igfbp7	-2.86826	5.62155	1.31872e-06	0.000284435	down regulated	Inflammatory Monocytes
Prickle2	-5.09345	4.80227	1.50014e-06	0.000295132	down regulated	Inflammatory Monocytes
Adamts1	-4.18588	4.30046	1.83839e-06	0.000350134	down regulated	Inflammatory Monocytes
Timp3	-2.96776	6.62515	2.50131e-06	0.000461659	down regulated	Inflammatory Monocytes
Cd300e	-3.30316	5.11685	3.0825e-06	0.00055186	down regulated	Inflammatory Monocytes
Col4a2	-3.33571	4.80819	3.78004e-06	0.000644515	down regulated	Inflammatory Monocytes
Serpinh1	-3.12489	4.70606	5.12116e-06	0.000841138	down regulated	Inflammatory Monocytes
Col16a1	-5.60779	3.98238	6.23165e-06	0.00100029	down regulated	Inflammatory Monocytes
Tcf7l1	-5.25054	4.47698	7.97856e-06	0.00121051	down regulated	Inflammatory Monocytes
Prkg1	-5.30422	4.3464	8.164e-06	0.00122824	down regulated	Inflammatory Monocytes
Cst6	-8.00764	4.66549	1.0211e-05	0.00148624	down regulated	Inflammatory Monocytes
Slc16a7	-2.61268	5.60576	1.32184e-05	0.00181419	down regulated	Inflammatory Monocytes
Acta2	-4.19464	4.95312	1.64643e-05	0.00215154	down regulated	Inflammatory Monocytes
Slit3	-4.43889	6.21	1.71169e-05	0.00220463	down regulated	Inflammatory Monocytes
Tnc	-8.47978	3.80862	2.02e-05	0.00251139	down regulated	Inflammatory Monocytes
Magi1	-3.34887	5.20433	2.06854e-05	0.00255401	down regulated	Inflammatory Monocytes
Hes1	-2.27524	5.91117	2.18645e-05	0.00266286	down regulated	Inflammatory Monocytes
Ldlrad3	-2.27031	6.98636	2.67963e-05	0.00311515	down regulated	Inflammatory Monocytes
Igfbp4	-3.07005	5.43672	2.87723e-05	0.00329084	down regulated	Inflammatory Monocytes
Crispld2	-4.88877	4.90416	3.00034e-05	0.00335719	down regulated	Inflammatory Monocytes
Tagln	-8.76779	3.80881	3.37318e-05	0.00368232	down regulated	Inflammatory Monocytes
Col3a1	-4.49262	4.03099	3.56438e-05	0.00377592	down regulated	Inflammatory Monocytes
Crim1	-2.59343	5.78895	3.65295e-05	0.00383932	down regulated	Inflammatory Monocytes
Myh11	-6.56391	4.01509	4.11106e-05	0.0042299	down regulated	Inflammatory Monocytes
Prickle1	-4.60705	4.29163	4.631e-05	0.00460604	down regulated	Inflammatory Monocytes
Krt15	-5.73128	4.03852	6.54844e-05	0.00595878	down regulated	Inflammatory Monocytes
Fndc1	-6.22528	3.95446	7.09964e-05	0.00635524	down regulated	Inflammatory Monocytes
Mical2	-3.30354	4.77305	7.57377e-05	0.00667947	down regulated	Inflammatory Monocytes
Hpgd	-2.89706	5.40491	8.07763e-05	0.00700232	down regulated	Inflammatory Monocytes
Gm10800	-3.61759	4.08545	8.41381e-05	0.00722718	down regulated	Inflammatory Monocytes
Mylk	-5.35876	3.5198	8.43703e-05	0.00722718	down regulated	Inflammatory Monocytes
Fam25c	-6.95012	3.28024	8.91429e-05	0.00755194	down regulated	Inflammatory Monocytes
Tpm2	-3.87659	3.98487	8.98488e-05	0.00755194	down regulated	Inflammatory Monocytes
Tiam2	-2.33581	5.54251	0.000118531	0.00938966	down regulated	Inflammatory Monocytes
Cacna1c	-5.37537	3.43704	0.00011952	0.00942625	down regulated	Inflammatory Monocytes
Slc12a2	-2.64106	5.17721	0.000122478	0.00961722	down regulated	Inflammatory Monocytes
Btbd11	-4.0141	4.17324	0.00012854	0.00996217	down regulated	Inflammatory Monocytes
Nfib	-3.30554	7.89641	0.000135469	0.0103645	down regulated	Inflammatory Monocytes
Stk39	-3.40874	3.93779	0.000136551	0.0104029	down regulated	Inflammatory Monocytes
Gjb2	-3.77808	6.58936	0.000151566	0.0112593	down regulated	Inflammatory Monocytes
Slc7a1	-2.06889	6.21419	0.000155633	0.0114662	down regulated	Inflammatory Monocytes
Pdzrn3	-3.87601	6.57198	0.000200718	0.0135028	down regulated	Inflammatory Monocytes
Hspg2	-4.0057	3.73093	0.000219502	0.0143947	down regulated	Inflammatory Monocytes
Skint3	-2.27875	5.4549	0.000287404	0.017561	down regulated	Inflammatory Monocytes
Pi15	-6.77349	3.28607	0.00034026	0.0201711	down regulated	Inflammatory Monocytes
Sparc	-2.71165	5.32593	0.000348229	0.0205317	down regulated	Inflammatory Monocytes
Rflnb	-4.17456	3.3179	0.000348637	0.0205317	down regulated	Inflammatory Monocytes
Ror1	-2.77327	4.50883	0.000358551	0.0209092	down regulated	Inflammatory Monocytes
Hmcn1	-5.68654	3.47348	0.000438745	0.0243697	down regulated	Inflammatory Monocytes
Ebf1	-2.60625	5.49435	0.000442702	0.024462	down regulated	Inflammatory Monocytes
Fermt2	-3.279	3.69044	0.000455321	0.025005	down regulated	Inflammatory Monocytes
Tbx1	-6.49235	3.44563	0.000491992	0.0266913	down regulated	Inflammatory Monocytes
Defb6	-5.85182	4.28787	0.000575605	0.0300439	down regulated	Inflammatory Monocytes
Sparcl1	-3.92681	4.66935	0.000628101	0.0323129	down regulated	Inflammatory Monocytes
Il11ra1	-2.58652	4.84105	0.000632252	0.0324333	down regulated	Inflammatory Monocytes
Ghr	-3.58993	4.27652	0.000637904	0.0324807	down regulated	Inflammatory Monocytes
Ccser1	-3.92011	5.94946	0.000685861	0.0339198	down regulated	Inflammatory Monocytes
Cbs	-5.6628	3.38649	0.000708244	0.0347389	down regulated	Inflammatory Monocytes
5730522E02Rik	-3.33085	4.27366	0.00073841	0.0357291	down regulated	Inflammatory Monocytes
Ctnna3	-4.35053	4.34879	0.000750251	0.0361069	down regulated	Inflammatory Monocytes
Shroom4	-6.37706	3.3333	0.000795001	0.0373567	down regulated	Inflammatory Monocytes
Ntn4	-4.55428	3.88163	0.000819738	0.0383179	down regulated	Inflammatory Monocytes
Mdm1	-2.63093	4.32508	0.000856055	0.0393317	down regulated	Inflammatory Monocytes
Scn3a	-4.97539	2.99968	0.00101843	0.0449088	down regulated	Inflammatory Monocytes
Samd4	-3.01266	4.75183	0.00104078	0.0456692	down regulated	Inflammatory Monocytes
Farp1	-2.71205	5.48853	0.00105235	0.0459519	down regulated	Inflammatory Monocytes
Cep128	-2.06197	5.71594	0.00108184	0.0468962	down regulated	Inflammatory Monocytes
Rasl11a	-4.97419	3.0114	0.00111063	0.0477973	down regulated	Inflammatory Monocytes
Mir99ahg	-2.92597	4.43028	0.00113163	0.0481402	down regulated	Inflammatory Monocytes
Arg1	15.8593	11.0121	9.43777e-28	2.01034e-23	up regulated	Macrophage
Ier3	6.64133	10.6643	8.92001e-26	9.50026e-22	up regulated	Macrophage
Inhba	15.2053	10.4373	2.67434e-23	1.89887e-19	up regulated	Macrophage
Slpi	14.8108	10.0948	4.70854e-22	2.50742e-18	up regulated	Macrophage
Thbs1	6.19092	11.7115	1.39377e-20	5.93775e-17	up regulated	Macrophage
Pdpn	14.2758	9.63341	3.24855e-20	1.15329e-16	up regulated	Macrophage
Tgfbi	4.84344	10.8566	2.83599e-19	8.62993e-16	up regulated	Macrophage
Mif	5.76817	9.88491	1.88424e-18	4.83144e-15	up regulated	Macrophage
Pgam1	5.5982	9.74073	2.04136e-18	4.83144e-15	up regulated	Macrophage
Ptgs2	5.73421	10.7421	2.34349e-18	4.99187e-15	up regulated	Macrophage
Ero1l	14.0259	9.41812	8.23097e-18	1.59389e-14	up regulated	Macrophage
Hif1a	4.50642	10.1885	1.6144e-17	2.8657e-14	up regulated	Macrophage
Mxi1	5.04829	10.1524	2.78978e-17	4.54013e-14	up regulated	Macrophage
Nos2	14.4081	9.74723	2.98398e-17	4.54013e-14	up regulated	Macrophage
Clec4d	5.34024	9.52019	1.37486e-16	1.95239e-13	up regulated	Macrophage
Cacna1d	14.1089	9.48966	2.63656e-16	3.51009e-13	up regulated	Macrophage
Il1b	3.88032	11.692	7.4427e-16	9.32571e-13	up regulated	Macrophage
Mafb	3.40154	10.3041	2.72615e-15	3.13062e-12	up regulated	Macrophage
Antxr2	4.76361	9.90846	2.79244e-15	3.13062e-12	up regulated	Macrophage
Prdx5	3.52349	10.3424	3.39878e-15	3.61987e-12	up regulated	Macrophage
Grina	4.08744	10.1394	5.50174e-15	5.5806e-12	up regulated	Macrophage
Mmp12	15.3542	10.5669	8.19566e-15	7.93526e-12	up regulated	Macrophage
AA467197	15.0225	10.2781	1.08391e-14	1.00384e-11	up regulated	Macrophage
Gab1	13.663	9.1059	1.3262e-14	1.17705e-11	up regulated	Macrophage
Ly6i	13.9728	9.37272	2.35515e-14	2.00668e-11	up regulated	Macrophage
Fmnl2	3.57554	10.0412	4.48119e-14	3.6713e-11	up regulated	Macrophage
Hk2	5.3619	9.56251	5.36418e-14	4.23194e-11	up regulated	Macrophage
Bnip3	13.668	9.11043	5.83803e-14	4.44128e-11	up regulated	Macrophage
Mmp14	4.93831	9.1765	6.24865e-14	4.58974e-11	up regulated	Macrophage
Ccl3	13.2035	8.70961	1.03266e-13	7.33225e-11	up regulated	Macrophage
Egln3	13.173	8.68266	1.43776e-13	9.87924e-11	up regulated	Macrophage
Malat1	2.46174	13.0653	1.51465e-13	1.00824e-10	up regulated	Macrophage
Pgk1	4.00384	10.1407	1.60966e-13	1.01235e-10	up regulated	Macrophage
Tpi1	3.27646	9.47781	1.61588e-13	1.01235e-10	up regulated	Macrophage
Aldoa	2.89702	9.83971	1.87192e-13	1.13925e-10	up regulated	Macrophage
Trf	13.2326	8.73531	2.05099e-13	1.21356e-10	up regulated	Macrophage
Vegfa	4.01443	10.1099	3.99923e-13	2.30237e-10	up regulated	Macrophage
Cxcl16	2.8735	9.81827	5.03741e-13	2.82373e-10	up regulated	Macrophage
Rgcc	12.9912	8.52518	5.5367e-13	3.02403e-10	up regulated	Macrophage
Nrg1	14.6528	9.95896	6.91507e-13	3.68245e-10	up regulated	Macrophage
Ctsl	4.03141	9.80303	1.01569e-12	5.27687e-10	up regulated	Macrophage
Prdx6	4.57118	8.86406	2.00874e-12	1.00598e-09	up regulated	Macrophage
Kansl1	12.8685	8.41864	2.05503e-12	1.00598e-09	up regulated	Macrophage
Ifitm1	13.3302	8.81895	2.07798e-12	1.00598e-09	up regulated	Macrophage
C3	5.00246	9.22728	2.38924e-12	1.13096e-09	up regulated	Macrophage
Clec4n	4.95567	9.21268	2.83963e-12	1.31493e-09	up regulated	Macrophage
Eif4e	3.35865	9.84218	3.42576e-12	1.5526e-09	up regulated	Macrophage
Fpr2	12.8375	8.39126	6.65633e-12	2.95389e-09	up regulated	Macrophage
Bhlhe40	13.0601	8.58533	8.11068e-12	3.52583e-09	up regulated	Macrophage
Sgms2	12.7672	8.33049	9.19424e-12	3.91693e-09	up regulated	Macrophage
Sdc1	13.2388	8.74007	1.42389e-11	5.94711e-09	up regulated	Macrophage
Emilin2	4.59402	8.88102	1.60203e-11	6.56247e-09	up regulated	Macrophage
Il1rn	2.80091	10.5752	2.27146e-11	9.12914e-09	up regulated	Macrophage
Epb41	13.1503	8.66349	3.02551e-11	1.19345e-08	up regulated	Macrophage
Acod1	12.8428	8.39564	3.36477e-11	1.30315e-08	up regulated	Macrophage
Ptges	12.9575	8.49639	4.72537e-11	1.79741e-08	up regulated	Macrophage
Rassf3	4.39936	8.71546	5.26613e-11	1.96796e-08	up regulated	Macrophage
Fam102b	12.7313	8.29842	5.6268e-11	2.06649e-08	up regulated	Macrophage
Tnfrsf9	12.6593	8.23647	5.95307e-11	2.14926e-08	up regulated	Macrophage
Ly6a	4.93078	9.19475	6.21991e-11	2.20817e-08	up regulated	Macrophage
Pitpnc1	3.62289	9.81215	8.19331e-11	2.86108e-08	up regulated	Macrophage
Ass1	12.6497	8.22704	1.37836e-10	4.73555e-08	up regulated	Macrophage
Cxcl2	2.60683	11.4888	1.41018e-10	4.76798e-08	up regulated	Macrophage
Mfsd1	12.448	8.05078	1.6183e-10	5.38615e-08	up regulated	Macrophage
Ndrg1	4.45569	8.76156	1.68529e-10	5.52284e-08	up regulated	Macrophage
Zdhhc14	12.5478	8.13773	1.89658e-10	6.12107e-08	up regulated	Macrophage
Fabp5	4.08651	9.82759	2.08966e-10	6.64355e-08	up regulated	Macrophage
Bsg	3.79136	9.04928	2.16056e-10	6.76794e-08	up regulated	Macrophage
Gpd2	12.6163	8.19767	2.49331e-10	7.69711e-08	up regulated	Macrophage
Mpp7	2.84673	9.6321	3.01033e-10	9.16043e-08	up regulated	Macrophage
Arg2	12.7894	8.34946	3.06248e-10	9.18787e-08	up regulated	Macrophage
Npepps	4.26074	8.59542	4.10543e-10	1.21458e-07	up regulated	Macrophage
Prdm1	12.4227	8.0276	4.33188e-10	1.26402e-07	up regulated	Macrophage
Fcgr2b	2.697	9.71818	5.01379e-10	1.44323e-07	up regulated	Macrophage
Eno1	3.85481	9.13087	5.28359e-10	1.48644e-07	up regulated	Macrophage
Il7r	4.14615	8.49856	5.30349e-10	1.48644e-07	up regulated	Macrophage
Saa3	15.12	10.3638	5.67714e-10	1.56704e-07	up regulated	Macrophage
Ccr1	3.65352	8.93388	5.73818e-10	1.56704e-07	up regulated	Macrophage
Smchd1	2.81409	9.78426	6.16638e-10	1.66266e-07	up regulated	Macrophage
Basp1	2.68677	10.8333	6.41888e-10	1.70911e-07	up regulated	Macrophage
Slc7a2	4.74335	9.03658	7.27861e-10	1.91409e-07	up regulated	Macrophage
Met	12.3633	7.97572	7.6378e-10	1.98406e-07	up regulated	Macrophage
Uck2	12.497	8.09297	7.91878e-10	2.00026e-07	up regulated	Macrophage
Tnfaip2	3.00401	9.80522	7.95416e-10	2.00026e-07	up regulated	Macrophage
Wapl	12.3807	7.991	7.98189e-10	2.00026e-07	up regulated	Macrophage
Higd1a	4.14462	8.49774	8.57061e-10	2.12282e-07	up regulated	Macrophage
Egln1	12.4903	8.08704	1.22835e-09	2.989e-07	up regulated	Macrophage
Abca1	3.28341	10.5433	1.23483e-09	2.989e-07	up regulated	Macrophage
Soat1	2.88878	8.79786	1.39078e-09	3.32865e-07	up regulated	Macrophage
Tgm2	3.93983	9.69419	1.63798e-09	3.87675e-07	up regulated	Macrophage
Wipf1	12.4462	8.04874	2.04365e-09	4.78372e-07	up regulated	Macrophage
Cd274	2.31494	9.9315	2.56504e-09	5.93889e-07	up regulated	Macrophage
Smim14	12.3073	7.92562	2.84304e-09	6.51179e-07	up regulated	Macrophage
Chd7	4.54817	8.8657	2.87566e-09	6.51643e-07	up regulated	Macrophage
Abr	4.29524	8.62197	3.47365e-09	7.78866e-07	up regulated	Macrophage
Rnf217	12.2052	7.83787	3.67671e-09	8.15809e-07	up regulated	Macrophage
Pten	2.08189	9.33672	3.88278e-09	8.46688e-07	up regulated	Macrophage
Lcp1	2.62222	10.0683	3.89538e-09	8.46688e-07	up regulated	Macrophage
Smim3	12.2586	7.8827	4.17152e-09	8.97551e-07	up regulated	Macrophage
Map4k4	2.66598	10.3814	4.23517e-09	9.02134e-07	up regulated	Macrophage
Myo1e	3.89068	9.122	4.46379e-09	9.41417e-07	up regulated	Macrophage
S100a8	12.8236	8.37933	4.5495e-09	9.50088e-07	up regulated	Macrophage
Ppp1r3b	12.2763	7.9002	4.62398e-09	9.56266e-07	up regulated	Macrophage
Tmbim6	2.26547	9.13411	4.80918e-09	9.85004e-07	up regulated	Macrophage
Ifi30	2.49307	9.30646	4.93557e-09	1.00126e-06	up regulated	Macrophage
Prr13	12.2563	7.8834	5.04428e-09	1.00453e-06	up regulated	Macrophage
Procr	12.3698	7.98291	5.04599e-09	1.00453e-06	up regulated	Macrophage
Arrdc3	12.3064	7.92761	5.29405e-09	1.04415e-06	up regulated	Macrophage
Ash1l	12.1436	7.78115	5.43304e-09	1.06174e-06	up regulated	Macrophage
Tcf7l2	4.0623	8.42439	5.61109e-09	1.07774e-06	up regulated	Macrophage
Ttc39b	12.2648	7.89058	5.61612e-09	1.07774e-06	up regulated	Macrophage
F10	3.39372	8.71363	6.09513e-09	1.1527e-06	up regulated	Macrophage
Cd9	4.69181	8.99365	6.11497e-09	1.1527e-06	up regulated	Macrophage
Spp1	4.73067	8.9853	6.95563e-09	1.29967e-06	up regulated	Macrophage
Cdkn1a	2.26658	10.6397	8.91522e-09	1.65133e-06	up regulated	Macrophage
Sod2	2.89387	9.46919	9.00331e-09	1.65327e-06	up regulated	Macrophage
Chst11	12.2794	7.90191	9.2738e-09	1.67805e-06	up regulated	Macrophage
Tax1bp1	2.63792	8.936	9.30965e-09	1.67805e-06	up regulated	Macrophage
Map1lc3b	3.8983	8.285	9.37457e-09	1.67805e-06	up regulated	Macrophage
Ldha	2.18644	9.93021	9.60933e-09	1.69512e-06	up regulated	Macrophage
Klf7	12.3563	7.9694	9.69076e-09	1.69512e-06	up regulated	Macrophage
Pde4b	2.36624	9.67709	9.70871e-09	1.69512e-06	up regulated	Macrophage
Pcgf5	4.47473	8.77153	1.09479e-08	1.89594e-06	up regulated	Macrophage
Fam162a	12.1732	7.80739	1.185e-08	2.02905e-06	up regulated	Macrophage
Glis3	12.1612	7.79633	1.19935e-08	2.02905e-06	up regulated	Macrophage
Slc16a3	4.86974	9.15542	1.20023e-08	2.02905e-06	up regulated	Macrophage
Pla2g7	2.35262	9.9868	1.22591e-08	2.05615e-06	up regulated	Macrophage
Usf2	12.008	7.66247	1.2841e-08	2.13692e-06	up regulated	Macrophage
Ndel1	2.66408	8.95507	1.42247e-08	2.34884e-06	up regulated	Macrophage
Creg1	3.93206	8.31311	1.58958e-08	2.60459e-06	up regulated	Macrophage
Adam8	3.25054	9.11996	1.97198e-08	3.20651e-06	up regulated	Macrophage
Crem	3.98107	9.23934	2.02399e-08	3.2561e-06	up regulated	Macrophage
Hilpda	2.81702	9.38821	2.03305e-08	3.2561e-06	up regulated	Macrophage
Psmd1	11.9375	7.59917	2.12837e-08	3.38331e-06	up regulated	Macrophage
Gpr35	12.009	7.66371	2.33707e-08	3.68754e-06	up regulated	Macrophage
Igf1r	4.34785	8.69415	3.09802e-08	4.85227e-06	up regulated	Macrophage
Slc2a1	3.60978	8.92562	3.20078e-08	4.97662e-06	up regulated	Macrophage
Osbpl8	2.46364	9.7959	3.92166e-08	6.04506e-06	up regulated	Macrophage
Cxcl3	4.48756	9.73299	3.94471e-08	6.04506e-06	up regulated	Macrophage
Gys1	11.9518	7.61025	4.45582e-08	6.77952e-06	up regulated	Macrophage
S100a9	12.3314	7.94823	4.76615e-08	7.20027e-06	up regulated	Macrophage
Map2k1	2.97569	8.36298	4.85951e-08	7.2896e-06	up regulated	Macrophage
Id2	2.58559	10.1017	5.51259e-08	8.21144e-06	up regulated	Macrophage
Rbm47	2.00697	9.63545	6.05322e-08	8.95415e-06	up regulated	Macrophage
Malt1	2.99529	10.352	6.56726e-08	9.64753e-06	up regulated	Macrophage
Errfi1	4.25035	8.60967	6.62073e-08	9.65946e-06	up regulated	Macrophage
Eprs	12.2354	7.86325	7.15236e-08	1.03641e-05	up regulated	Macrophage
Msrb1	3.78905	8.18752	7.35288e-08	1.05827e-05	up regulated	Macrophage
Tmem189	2.48349	9.35307	7.46738e-08	1.06753e-05	up regulated	Macrophage
Rassf1	12.0751	7.72027	7.67354e-08	1.08969e-05	up regulated	Macrophage
Sgk1	2.15531	9.41825	8.07562e-08	1.13753e-05	up regulated	Macrophage
Eepd1	12.0603	7.70707	8.11718e-08	1.13753e-05	up regulated	Macrophage
Lhfpl2	11.8095	7.48466	8.25707e-08	1.14957e-05	up regulated	Macrophage
Plac8	2.02896	9.83866	9.16969e-08	1.26833e-05	up regulated	Macrophage
Pcnx	12.2758	7.89926	9.30036e-08	1.27811e-05	up regulated	Macrophage
Sppl3	11.7969	7.47174	9.8907e-08	1.35052e-05	up regulated	Macrophage
Lyst	11.9025	7.56569	1.01697e-07	1.37977e-05	up regulated	Macrophage
Atox1	2.29929	10.0593	1.03004e-07	1.38866e-05	up regulated	Macrophage
Pid1	3.37595	9.95673	1.09215e-07	1.46314e-05	up regulated	Macrophage
Dnm2	11.7997	7.47397	1.10194e-07	1.46444e-05	up regulated	Macrophage
Psmd4	11.7943	7.47267	1.10687e-07	1.46444e-05	up regulated	Macrophage
Jmy	12.2364	7.86443	1.22492e-07	1.60557e-05	up regulated	Macrophage
Ly6c2	12.989	8.52573	1.22862e-07	1.60557e-05	up regulated	Macrophage
Got1	3.16643	9.0719	1.31074e-07	1.70245e-05	up regulated	Macrophage
Ostf1	2.52241	8.48618	1.36029e-07	1.7561e-05	up regulated	Macrophage
Plin2	2.51267	10.0867	1.37676e-07	1.75842e-05	up regulated	Macrophage
Trio	11.7794	7.45576	1.3786e-07	1.75842e-05	up regulated	Macrophage
Zmiz1	2.26244	8.62817	1.44902e-07	1.83723e-05	up regulated	Macrophage
Uqcr11	4.00282	8.36793	1.52854e-07	1.92659e-05	up regulated	Macrophage
Pla2g4a	3.74602	8.1488	1.56818e-07	1.96493e-05	up regulated	Macrophage
Tlr2	3.4182	8.75884	1.58274e-07	1.97158e-05	up regulated	Macrophage
Dnajc1	11.7722	7.44986	1.66328e-07	2.05985e-05	up regulated	Macrophage
Sept7	11.7099	7.39408	1.67578e-07	2.06334e-05	up regulated	Macrophage
Csf2rb2	11.7472	7.42859	1.78183e-07	2.18131e-05	up regulated	Macrophage
Mthfd1l	3.67913	8.09154	1.80502e-07	2.19707e-05	up regulated	Macrophage
Ythdc1	3.71887	8.12599	1.81643e-07	2.1984e-05	up regulated	Macrophage
Snx18	2.37537	9.45962	1.83276e-07	2.20563e-05	up regulated	Macrophage
Ube2b	2.8569	8.26081	2.00617e-07	2.39659e-05	up regulated	Macrophage
Cd38	4.08698	8.46749	2.01394e-07	2.39659e-05	up regulated	Macrophage
Fth1	3.79702	14.8137	2.02998e-07	2.40225e-05	up regulated	Macrophage
Dock4	4.02269	8.38394	2.18326e-07	2.56937e-05	up regulated	Macrophage
Tpp1	11.6989	7.3875	2.25782e-07	2.64251e-05	up regulated	Macrophage
Hipk2	11.8513	7.52059	2.35438e-07	2.72721e-05	up regulated	Macrophage
Picalm	2.22942	10.3254	2.35579e-07	2.72721e-05	up regulated	Macrophage
Map4k3	11.7748	7.45135	2.54793e-07	2.9337e-05	up regulated	Macrophage
Kdm3a	11.6401	7.33238	2.58292e-07	2.958e-05	up regulated	Macrophage
Pxn	2.88695	8.28317	2.69483e-07	3.06965e-05	up regulated	Macrophage
Gsr	2.50906	8.47259	2.84276e-07	3.21313e-05	up regulated	Macrophage
Braf	2.69936	8.62433	2.85095e-07	3.21313e-05	up regulated	Macrophage
Cnih4	11.6377	7.33001	3.26051e-07	3.65538e-05	up regulated	Macrophage
Chp1	2.41103	8.39178	3.30665e-07	3.68769e-05	up regulated	Macrophage
Csf2rb	3.14438	9.43245	3.33093e-07	3.69118e-05	up regulated	Macrophage
Prelid1	3.65666	8.07377	3.35794e-07	3.69118e-05	up regulated	Macrophage
Csnk1g3	11.6986	7.38299	3.43927e-07	3.75692e-05	up regulated	Macrophage
App	2.03862	10.1621	3.46104e-07	3.76141e-05	up regulated	Macrophage
Plcb1	3.79184	8.18668	3.71976e-07	4.02206e-05	up regulated	Macrophage
Tm9sf3	3.55274	7.98394	3.8545e-07	4.12848e-05	up regulated	Macrophage
Gna13	2.45307	9.77296	3.85695e-07	4.12848e-05	up regulated	Macrophage
Dab2	3.07467	9.40052	3.89154e-07	4.14469e-05	up regulated	Macrophage
Mef2d	3.64865	8.06373	4.24448e-07	4.49809e-05	up regulated	Macrophage
Ubn1	11.6746	7.36157	4.63049e-07	4.88288e-05	up regulated	Macrophage
Nab1	11.6061	7.30001	5.03675e-07	5.28511e-05	up regulated	Macrophage
Furin	3.53211	7.96376	5.1131e-07	5.32026e-05	up regulated	Macrophage
Pdcd6	11.5797	7.28058	5.12019e-07	5.32026e-05	up regulated	Macrophage
Snx24	12.459	8.06269	5.21693e-07	5.39446e-05	up regulated	Macrophage
Shisa5	3.65456	8.06839	5.30347e-07	5.45745e-05	up regulated	Macrophage
Btbd7	11.6697	7.35693	5.37916e-07	5.50873e-05	up regulated	Macrophage
Diaph2	2.71871	8.63666	5.55988e-07	5.64481e-05	up regulated	Macrophage
Ptpn12	3.52813	7.96258	5.56504e-07	5.64481e-05	up regulated	Macrophage
Card19	2.74933	8.16868	5.75507e-07	5.8099e-05	up regulated	Macrophage
Cops9	3.68016	8.09212	5.91193e-07	5.9401e-05	up regulated	Macrophage
Abhd17b	11.5327	7.23754	6.48505e-07	6.48536e-05	up regulated	Macrophage
Rngtt	11.5835	7.27934	6.62792e-07	6.56657e-05	up regulated	Macrophage
Zfp292	3.79577	8.18852	6.7664e-07	6.67274e-05	up regulated	Macrophage
Fnip2	2.181	9.42261	6.82087e-07	6.68587e-05	up regulated	Macrophage
Gak	11.5843	7.28438	6.8425e-07	6.68587e-05	up regulated	Macrophage
Copa	11.5699	7.26836	7.38183e-07	7.14729e-05	up regulated	Macrophage
Sfmbt1	3.85224	8.26194	7.68465e-07	7.40682e-05	up regulated	Macrophage
Retreg1	11.5542	7.25317	8.04353e-07	7.71781e-05	up regulated	Macrophage
Bst1	3.45248	7.89545	8.74612e-07	8.35431e-05	up regulated	Macrophage
Gm15056	11.6791	7.36597	8.88173e-07	8.44597e-05	up regulated	Macrophage
Slc23a2	3.53942	7.96915	9.27955e-07	8.78505e-05	up regulated	Macrophage
Mmp19	3.823	9.16286	9.45122e-07	8.90798e-05	up regulated	Macrophage
Nisch	11.613	7.30975	9.4986e-07	8.9132e-05	up regulated	Macrophage
Cfb	2.38165	8.97321	1.00691e-06	9.36598e-05	up regulated	Macrophage
Zdhhc18	11.5285	7.23383	1.0358e-06	9.54876e-05	up regulated	Macrophage
Cd14	2.78043	11.0578	1.04e-06	9.54876e-05	up regulated	Macrophage
Hk3	11.8184	7.4934	1.04623e-06	9.55583e-05	up regulated	Macrophage
Itch	11.5116	7.21507	1.04975e-06	9.55583e-05	up regulated	Macrophage
Metap1	11.6061	7.30478	1.05932e-06	9.57435e-05	up regulated	Macrophage
Gpat3	11.4658	7.1738	1.06077e-06	9.57435e-05	up regulated	Macrophage
Kansl1l	11.5098	7.21597	1.08591e-06	9.74135e-05	up regulated	Macrophage
Gapvd1	11.5259	7.22708	1.08842e-06	9.74135e-05	up regulated	Macrophage
Ube3a	11.4746	7.18516	1.15117e-06	0.000102599	up regulated	Macrophage
Fcho2	3.44462	7.88734	1.16898e-06	0.000103752	up regulated	Macrophage
Atxn1	4.03083	8.42277	1.1785e-06	0.000104163	up regulated	Macrophage
Rap2a	11.7139	7.39737	1.18608e-06	0.0001044	up regulated	Macrophage
Kdm6a	11.572	7.26877	1.23271e-06	0.000107741	up regulated	Macrophage
Tsc22d4	11.58	7.27604	1.23415e-06	0.000107741	up regulated	Macrophage
Sap30	11.5496	7.25421	1.24655e-06	0.000108378	up regulated	Macrophage
Scaf11	11.4886	7.19338	1.28518e-06	0.000111283	up regulated	Macrophage
Ubn2	3.42207	7.86738	1.33658e-06	0.000115266	up regulated	Macrophage
Vps37b	3.12442	8.53196	1.35207e-06	0.000116131	up regulated	Macrophage
Pebp1	11.4065	7.12392	1.36926e-06	0.000116767	up regulated	Macrophage
Txnrd1	2.64759	9.00966	1.37044e-06	0.000116767	up regulated	Macrophage
Arih2	2.3598	8.34366	1.3998e-06	0.00011877	up regulated	Macrophage
Hdac5	11.4641	7.17624	1.4051e-06	0.00011877	up regulated	Macrophage
Alkbh5	3.75746	8.17956	1.41819e-06	0.000119011	up regulated	Macrophage
Ap1g1	11.488	7.19319	1.41912e-06	0.000119011	up regulated	Macrophage
Jag1	11.5681	7.27037	1.46483e-06	0.000122362	up regulated	Macrophage
Safb2	11.4342	7.14641	1.48308e-06	0.000123402	up regulated	Macrophage
Rab5c	2.24535	8.25172	1.52558e-06	0.000126445	up regulated	Macrophage
Rrp1b	11.6323	7.32383	1.53198e-06	0.000126483	up regulated	Macrophage
Pgm1	11.4401	7.15023	1.54516e-06	0.00012679	up regulated	Macrophage
Gde1	11.7439	7.42505	1.5476e-06	0.00012679	up regulated	Macrophage
Glyr1	11.3954	7.11022	1.6027e-06	0.000130302	up regulated	Macrophage
Foxo3	11.627	7.3186	1.63119e-06	0.000132114	up regulated	Macrophage
Tcn2	11.4491	7.16332	1.64198e-06	0.000132484	up regulated	Macrophage
Tarm1	11.6999	7.38515	1.70796e-06	0.000137288	up regulated	Macrophage
Pde3b	11.7012	7.38617	1.76655e-06	0.000141463	up regulated	Macrophage
Rtn3	3.16774	8.54498	1.80993e-06	0.000143913	up regulated	Macrophage
Kdm2a	3.92473	8.32996	1.81343e-06	0.000143913	up regulated	Macrophage
Gpi1	2.70724	9.31837	1.82148e-06	0.000143913	up regulated	Macrophage
Abcc5	11.4253	7.1379	1.82697e-06	0.000143913	up regulated	Macrophage
Gbe1	3.42508	7.87102	1.83092e-06	0.000143913	up regulated	Macrophage
Rreb1	3.00898	8.37613	1.94734e-06	0.000152501	up regulated	Macrophage
Hnrnpll	3.59489	8.01426	1.9932e-06	0.000155521	up regulated	Macrophage
Bcl2l11	2.76948	8.7135	2.03408e-06	0.000158131	up regulated	Macrophage
Fbxl5	2.71322	9.0522	2.09218e-06	0.000162057	up regulated	Macrophage
Arl5a	3.39912	7.84756	2.10215e-06	0.000162239	up regulated	Macrophage
Fam76a	11.4517	7.16087	2.12637e-06	0.000163516	up regulated	Macrophage
Nrf1	11.4752	7.18097	2.14457e-06	0.00016376	up regulated	Macrophage
Sptlc2	3.41997	7.86441	2.14493e-06	0.00016376	up regulated	Macrophage
Cux1	3.23899	9.13634	2.16734e-06	0.000164881	up regulated	Macrophage
Mir142hg	2.0007	8.40685	2.20075e-06	0.000166234	up regulated	Macrophage
Hspa1a	3.46971	7.90772	2.42082e-06	0.000182212	up regulated	Macrophage
Herc4	11.4496	7.15797	2.44143e-06	0.000183116	up regulated	Macrophage
Cd300lf	2.6323	8.06553	2.478e-06	0.000185206	up regulated	Macrophage
Fem1b	11.4145	7.13126	2.56335e-06	0.000190916	up regulated	Macrophage
Clcn3	11.4393	7.14884	2.66067e-06	0.000197474	up regulated	Macrophage
Ugp2	11.3404	7.05997	2.68309e-06	0.000198446	up regulated	Macrophage
Cnot6l	11.3868	7.10145	2.77605e-06	0.000204612	up regulated	Macrophage
Apbb1ip	3.40976	7.85553	2.8267e-06	0.000207626	up regulated	Macrophage
Mia3	11.3791	7.09624	2.96951e-06	0.000217366	up regulated	Macrophage
Rsbn1	11.2811	7.00906	2.98074e-06	0.000217441	up regulated	Macrophage
Mlf2	11.35	7.07053	2.99386e-06	0.000217653	up regulated	Macrophage
Rnf19a	11.5253	7.22683	3.02336e-06	0.00021905	up regulated	Macrophage
Ptges3	3.307	7.76847	3.04983e-06	0.000220219	up regulated	Macrophage
Atp5md	2.11467	9.39298	3.09454e-06	0.000222692	up regulated	Macrophage
Cdk2ap2	3.33738	7.79408	3.3909e-06	0.000243197	up regulated	Macrophage
Scaf8	11.2879	7.01224	3.59368e-06	0.000256876	up regulated	Macrophage
Lrpap1	3.33899	7.79555	3.63152e-06	0.000258713	up regulated	Macrophage
Trem1	11.3951	7.10869	3.65218e-06	0.000259317	up regulated	Macrophage
B3gnt5	11.4576	7.16831	3.73656e-06	0.000264426	up regulated	Macrophage
Rab6a	3.36824	7.81899	3.78623e-06	0.000267055	up regulated	Macrophage
Saraf	11.3296	7.05077	3.80704e-06	0.000267579	up regulated	Macrophage
Lman2	11.2676	6.99633	3.81879e-06	0.000267579	up regulated	Macrophage
Klhl2	11.3717	7.08706	4.05527e-06	0.000282292	up regulated	Macrophage
Tanc2	11.3941	7.10949	4.10361e-06	0.000284726	up regulated	Macrophage
Map3k1	2.59675	8.03269	4.12149e-06	0.000285038	up regulated	Macrophage
Prdx1	2.03757	10.7338	4.15703e-06	0.000286566	up regulated	Macrophage
AU020206	11.5293	7.23158	4.45355e-06	0.00030533	up regulated	Macrophage
Psen1	11.352	7.06919	4.4579e-06	0.00030533	up regulated	Macrophage
Isy1	2.57833	8.01909	4.4794e-06	0.000305379	up regulated	Macrophage
Dmxl1	11.5055	7.20888	4.48729e-06	0.000305379	up regulated	Macrophage
Upp1	11.3241	7.05062	4.53064e-06	0.000307347	up regulated	Macrophage
Tiparp	2.48037	9.56113	4.68752e-06	0.000315978	up regulated	Macrophage
Mindy2	11.2798	7.00718	4.77636e-06	0.00032095	up regulated	Macrophage
Ets2	2.18133	9.11047	4.9021e-06	0.000327334	up regulated	Macrophage
Tom1	11.3058	7.03295	4.98872e-06	0.000332077	up regulated	Macrophage
Pttg1ip	11.3563	7.07933	5.03485e-06	0.000334104	up regulated	Macrophage
Uhrf1bp1l	11.2898	7.01289	5.17591e-06	0.000342397	up regulated	Macrophage
Rnf38	11.2731	6.99841	5.20776e-06	0.000343438	up regulated	Macrophage
Nfil3	2.73429	8.68259	5.23664e-06	0.000344277	up regulated	Macrophage
Atxn2	11.2742	6.99935	5.29113e-06	0.000346789	up regulated	Macrophage
Ppp4r3b	11.2462	6.9735	5.56298e-06	0.000363488	up regulated	Macrophage
Fam13b	11.3753	7.09041	5.62728e-06	0.000366565	up regulated	Macrophage
Ankrd33b	11.3531	7.07022	5.68185e-06	0.000368991	up regulated	Macrophage
Tmem234	11.377	7.09271	5.71881e-06	0.000370262	up regulated	Macrophage
Dram1	11.4709	7.17819	5.91736e-06	0.000381956	up regulated	Macrophage
Setd5	3.19434	7.66977	6.13695e-06	0.000394384	up regulated	Macrophage
Pik3cb	11.4744	7.18107	6.14692e-06	0.000394384	up regulated	Macrophage
Fam104a	11.2291	6.96075	6.30121e-06	0.000403069	up regulated	Macrophage
Gapdh	2.47049	10.6298	6.55687e-06	0.000418168	up regulated	Macrophage
Tpst2	11.281	7.0048	6.61268e-06	0.000420468	up regulated	Macrophage
Fryl	11.2627	6.99034	6.79029e-06	0.000430476	up regulated	Macrophage
Adssl1	3.21081	7.68387	6.86872e-06	0.000434156	up regulated	Macrophage
Becn1	11.2524	6.98404	6.91499e-06	0.000435788	up regulated	Macrophage
Elf2	2.58425	8.01909	6.95025e-06	0.000436718	up regulated	Macrophage
Rab14	3.26932	7.73178	7.02212e-06	0.000439936	up regulated	Macrophage
Setd2	11.2717	6.99622	7.10003e-06	0.000443512	up regulated	Macrophage
Kmt2e	3.66132	8.09683	7.17485e-06	0.000444559	up regulated	Macrophage
Tspan13	11.3327	7.0519	7.17939e-06	0.000444559	up regulated	Macrophage
Rhob	2.69747	9.00655	7.20517e-06	0.000444862	up regulated	Macrophage
Il1r2	3.4427	7.88087	7.4015e-06	0.000455663	up regulated	Macrophage
Gmfb	11.2851	7.01415	7.59098e-06	0.000464642	up regulated	Macrophage
Smg1	3.68097	8.11556	7.77491e-06	0.000474537	up regulated	Macrophage
Tsc22d3	11.2348	6.96279	7.84119e-06	0.000476809	up regulated	Macrophage
Hbb-bs	13.9366	9.34446	7.87753e-06	0.000476809	up regulated	Macrophage
Rpl22l1	2.47943	7.93352	7.87929e-06	0.000476809	up regulated	Macrophage
Elf4	11.1764	6.90992	8.01277e-06	0.000482608	up regulated	Macrophage
Alas1	11.2709	6.99561	8.08305e-06	0.000485006	up regulated	Macrophage
Zfp654	11.1726	6.90633	8.14287e-06	0.000487223	up regulated	Macrophage
Arid5b	2.65378	9.26414	8.32472e-06	0.000496708	up regulated	Macrophage
Pde4d	2.96564	8.39346	8.53064e-06	0.000507573	up regulated	Macrophage
Dennd5a	3.19012	7.66373	8.58371e-06	0.000509308	up regulated	Macrophage
Ndufb10	11.2088	6.94272	8.93805e-06	0.00052886	up regulated	Macrophage
Plaur	2.01064	9.4115	9.01579e-06	0.000531981	up regulated	Macrophage
Lpcat2	3.28145	7.74093	9.20039e-06	0.000541374	up regulated	Macrophage
Vdac3	11.1678	6.90197	9.25461e-06	0.000541766	up regulated	Macrophage
Cdk9	11.2612	6.99348	9.25792e-06	0.000541766	up regulated	Macrophage
Mcfd2	11.4584	7.16944	9.57075e-06	0.000558539	up regulated	Macrophage
Apoc2	11.3845	7.10195	9.80175e-06	0.000570457	up regulated	Macrophage
Rb1cc1	11.3122	7.03339	1.01102e-05	0.000585894	up regulated	Macrophage
Ncor1	3.24161	7.70665	1.01574e-05	0.000586347	up regulated	Macrophage
Tmod3	2.08696	8.11267	1.02649e-05	0.000590951	up regulated	Macrophage
Cwc25	11.2214	6.95003	1.0361e-05	0.000593281	up regulated	Macrophage
Olr1	11.2813	7.0087	1.05228e-05	0.000600928	up regulated	Macrophage
Rbpms	11.4454	7.15626	1.07751e-05	0.000613689	up regulated	Macrophage
Cpsf7	11.1776	6.91478	1.09389e-05	0.000619707	up regulated	Macrophage
Tbc1d5	3.20769	7.67684	1.1046e-05	0.000622462	up regulated	Macrophage
Ric1	2.08164	8.10759	1.11317e-05	0.000625636	up regulated	Macrophage
Ncoa3	11.2077	6.93778	1.15721e-05	0.000648679	up regulated	Macrophage
Cul3	3.16367	7.64066	1.17435e-05	0.000654348	up regulated	Macrophage
Tbc1d15	11.3469	7.06583	1.17654e-05	0.000654348	up regulated	Macrophage
Tes	2.39345	7.85997	1.18215e-05	0.000655755	up regulated	Macrophage
Ranbp9	11.1647	6.89919	1.21596e-05	0.000672755	up regulated	Macrophage
Mgat4a	11.358	7.0757	1.22385e-05	0.00067537	up regulated	Macrophage
Dmxl2	11.5907	7.28886	1.2281e-05	0.000675963	up regulated	Macrophage
Strn3	3.13901	7.61724	1.24048e-05	0.000681018	up regulated	Macrophage
Ccar1	11.1359	6.87312	1.26876e-05	0.000694753	up regulated	Macrophage
Rac2	11.4091	7.12321	1.29936e-05	0.000709686	up regulated	Macrophage
Acly	11.1857	6.92406	1.32398e-05	0.000719443	up regulated	Macrophage
Gspt1	11.0868	6.83483	1.35346e-05	0.000733588	up regulated	Macrophage
Itgav	2.05605	9.01755	1.36367e-05	0.000737246	up regulated	Macrophage
Lpin2	2.13035	8.14499	1.39584e-05	0.000752728	up regulated	Macrophage
Slc44a1	11.0329	6.78335	1.43947e-05	0.000772346	up regulated	Macrophage
Vps37a	11.1502	6.88489	1.44508e-05	0.000773408	up regulated	Macrophage
Sema4d	2.18173	8.18649	1.46406e-05	0.000781513	up regulated	Macrophage
Ndufv3	2.3766	7.84514	1.46756e-05	0.000781513	up regulated	Macrophage
Ctsd	2.22132	10.0997	1.4782e-05	0.000785216	up regulated	Macrophage
Gngt2	3.13576	7.6163	1.48523e-05	0.000785333	up regulated	Macrophage
Tuba1c	2.63428	8.05689	1.4858e-05	0.000785333	up regulated	Macrophage
Cpeb2	3.5529	8.00404	1.57771e-05	0.000828774	up regulated	Macrophage
Pygl	11.0792	6.81997	1.57965e-05	0.000828774	up regulated	Macrophage
Traf6	11.5098	7.21568	1.60043e-05	0.000836832	up regulated	Macrophage
Arih1	2.20822	8.87237	1.60534e-05	0.000836832	up regulated	Macrophage
Hivep3	11.3568	7.07515	1.6068e-05	0.000836832	up regulated	Macrophage
Pias1	3.15525	7.63144	1.63887e-05	0.000849382	up regulated	Macrophage
Maco1	11.0611	6.80398	1.67405e-05	0.00086341	up regulated	Macrophage
Edil3	11.4944	7.20151	1.6787e-05	0.000863721	up regulated	Macrophage
1810026B05Rik	11.2868	7.01064	1.69739e-05	0.000871231	up regulated	Macrophage
Aph1c	11.0455	6.79567	1.71563e-05	0.000878477	up regulated	Macrophage
Hcar2	11.1772	6.91611	1.74251e-05	0.000890101	up regulated	Macrophage
Med15	11.2633	6.98883	1.76402e-05	0.000895887	up regulated	Macrophage
Zbtb11	11.4545	7.1656	1.76516e-05	0.000895887	up regulated	Macrophage
Atp5j	2.39737	7.85905	1.76842e-05	0.000895887	up regulated	Macrophage
Tomm20	2.91429	8.32762	1.77066e-05	0.000895887	up regulated	Macrophage
Atl3	11.1398	6.87649	1.77918e-05	0.000898063	up regulated	Macrophage
Lin54	4.09601	8.49788	1.81699e-05	0.000912824	up regulated	Macrophage
Runx2	3.34258	7.79211	1.97742e-05	0.000984135	up regulated	Macrophage
Ptpn2	3.60224	8.0486	1.99345e-05	0.000987699	up regulated	Macrophage
Atf2	11.0539	6.80277	1.99385e-05	0.000987699	up regulated	Macrophage
Pgf	11.3961	7.11233	2.04962e-05	0.00101297	up regulated	Macrophage
Zmym2	11.0406	6.78679	2.07972e-05	0.00102547	up regulated	Macrophage
Cacul1	11.0743	6.81552	2.08553e-05	0.00102596	up regulated	Macrophage
Stam2	11.221	6.95062	2.09446e-05	0.00102798	up regulated	Macrophage
Gpbp1l1	10.9952	6.75129	2.1147e-05	0.00103315	up regulated	Macrophage
Xpr1	11.3401	7.06014	2.13149e-05	0.00103897	up regulated	Macrophage
Dgat1	3.50505	7.96382	2.21089e-05	0.00107372	up regulated	Macrophage
Nedd4l	11.2782	7.00462	2.2674e-05	0.00109768	up regulated	Macrophage
Kdm5b	11.0511	6.79822	2.30482e-05	0.00111118	up regulated	Macrophage
Nt5e	11.05	6.79348	2.30572e-05	0.00111118	up regulated	Macrophage
Slmap	11.0732	6.81671	2.3146e-05	0.00111294	up regulated	Macrophage
Sipa1l1	3.27497	7.733	2.32201e-05	0.00111399	up regulated	Macrophage
Papola	2.40369	7.86355	2.32955e-05	0.00111417	up regulated	Macrophage
Arl4c	2.25222	9.20928	2.33285e-05	0.00111417	up regulated	Macrophage
Plaa	10.9611	6.7154	2.35847e-05	0.00112389	up regulated	Macrophage
Stt3b	11.0914	6.83135	2.38292e-05	0.001133	up regulated	Macrophage
Tnpo3	11.0318	6.77721	2.42529e-05	0.00115058	up regulated	Macrophage
Ccni	11.0615	6.80982	2.44913e-05	0.00115931	up regulated	Macrophage
N4bp1	2.56971	8.00045	2.49335e-05	0.00117288	up regulated	Macrophage
Map3k20	10.9967	6.74791	2.49432e-05	0.00117288	up regulated	Macrophage
Mob3b	3.21946	7.6851	2.50003e-05	0.00117298	up regulated	Macrophage
Afg3l2	11.0989	6.83938	2.50841e-05	0.00117432	up regulated	Macrophage
Srek1	11.0498	6.79687	2.54539e-05	0.00118902	up regulated	Macrophage
Pfkl	3.02301	7.51757	2.57155e-05	0.00119861	up regulated	Macrophage
Svil	3.33926	7.78775	2.60486e-05	0.00121149	up regulated	Macrophage
Lsm12	3.03769	7.52963	2.65248e-05	0.00123041	up regulated	Macrophage
Ccdc50	3.11667	7.59602	2.6571e-05	0.00123041	up regulated	Macrophage
Ccnt2	11.0049	6.75389	2.6717e-05	0.00123449	up regulated	Macrophage
Spidr	11.0638	6.80576	2.73737e-05	0.00126209	up regulated	Macrophage
Klhl24	11.1593	6.8937	2.74955e-05	0.00126378	up regulated	Macrophage
Gm20732	11.0571	6.7994	2.80405e-05	0.0012845	up regulated	Macrophage
Chd2	3.15181	7.62567	2.9321e-05	0.00134027	up regulated	Macrophage
Degs1	3.00563	7.50261	2.95137e-05	0.00134619	up regulated	Macrophage
Fosl2	2.15103	9.27173	2.985e-05	0.00135862	up regulated	Macrophage
Tcf20	11.1398	6.87554	3.03203e-05	0.00137518	up regulated	Macrophage
Appbp2	11.0206	6.77063	3.0343e-05	0.00137518	up regulated	Macrophage
Gpalpp1	2.36704	7.83266	3.07153e-05	0.0013891	up regulated	Macrophage
Ecpas	3.03118	7.52061	3.22101e-05	0.00144927	up regulated	Macrophage
Lcorl	3.17247	7.64316	3.22439e-05	0.00144927	up regulated	Macrophage
Asxl1	10.9886	6.73671	3.22499e-05	0.00144927	up regulated	Macrophage
Btbd9	2.19268	9.11609	3.28129e-05	0.00146838	up regulated	Macrophage
Ssu72	11.0574	6.79976	3.31895e-05	0.00148212	up regulated	Macrophage
Zfc3h1	2.86032	8.27997	3.37831e-05	0.00150232	up regulated	Macrophage
Mier1	3.06989	7.55516	3.48507e-05	0.00154208	up regulated	Macrophage
Ddi2	11.0887	6.82873	3.48942e-05	0.00154208	up regulated	Macrophage
Mapk3	2.9572	7.46006	3.49875e-05	0.001543	up regulated	Macrophage
Noc2l	10.9517	6.7116	3.54614e-05	0.00156067	up regulated	Macrophage
Lrmda	3.01717	10.5592	3.58343e-05	0.00157383	up regulated	Macrophage
Cops4	11.0671	6.80927	3.64834e-05	0.00159051	up regulated	Macrophage
Srsf11	2.2737	7.75494	3.65128e-05	0.00159051	up regulated	Macrophage
Bach2	2.18809	8.18432	3.70346e-05	0.00160892	up regulated	Macrophage
Rc3h1	2.98337	7.4817	3.70865e-05	0.00160892	up regulated	Macrophage
Zfp207	2.27091	7.75226	3.73196e-05	0.00161574	up regulated	Macrophage
Galnt2	10.9331	6.69362	3.81169e-05	0.00164637	up regulated	Macrophage
Atp5mpl	3.02338	8.95922	3.81817e-05	0.00164637	up regulated	Macrophage
Dhx40	11.0548	6.80196	3.85026e-05	0.00165685	up regulated	Macrophage
Cnot7	10.945	6.69948	3.86171e-05	0.00165843	up regulated	Macrophage
Prpf4b	10.9327	6.69303	3.8781e-05	0.00166212	up regulated	Macrophage
Hgsnat	11.0421	6.79452	3.9081e-05	0.00167162	up regulated	Macrophage
Tmx3	10.8948	6.65311	3.92076e-05	0.00167367	up regulated	Macrophage
Ccdc88b	10.9704	6.72875	3.94801e-05	0.00168193	up regulated	Macrophage
Lsm14a	10.9238	6.67706	3.96041e-05	0.00168385	up regulated	Macrophage
Ndufa3	3.54289	7.99924	3.97867e-05	0.00168824	up regulated	Macrophage
Polr2l	11.223	6.95572	3.98659e-05	0.00168824	up regulated	Macrophage
Scarb2	3.14255	7.61957	3.99873e-05	0.00169002	up regulated	Macrophage
Dnajc7	10.9444	6.69865	4.03526e-05	0.00170208	up regulated	Macrophage
Pum2	2.66407	8.12985	4.07663e-05	0.00171613	up regulated	Macrophage
Dctn3	10.9462	6.70226	4.10256e-05	0.00172031	up regulated	Macrophage
Zcchc7	3.0619	7.54662	4.1027e-05	0.00172031	up regulated	Macrophage
Ktn1	10.9503	6.70124	4.14871e-05	0.00173618	up regulated	Macrophage
Galnt6	10.9734	6.72739	4.17049e-05	0.00174187	up regulated	Macrophage
Cemip2	10.9225	6.67945	4.19523e-05	0.00174878	up regulated	Macrophage
Ankrd28	10.8727	6.63504	4.24265e-05	0.00176509	up regulated	Macrophage
Uba6	10.9342	6.68724	4.33368e-05	0.00179235	up regulated	Macrophage
Ncoa6	10.9875	6.73539	4.34144e-05	0.00179235	up regulated	Macrophage
Ap1b1	10.8994	6.66322	4.34182e-05	0.00179235	up regulated	Macrophage
Ctdspl2	10.9077	6.66303	4.35945e-05	0.00179614	up regulated	Macrophage
Rbm27	10.9175	6.67721	4.4121e-05	0.00181433	up regulated	Macrophage
P4hb	2.37486	8.42365	4.42187e-05	0.00181484	up regulated	Macrophage
Dleu2	3.0865	8.51644	4.43372e-05	0.0018162	up regulated	Macrophage
Pecam1	11.1426	6.87997	4.4456e-05	0.00181758	up regulated	Macrophage
Tsn	10.8924	6.65088	4.47068e-05	0.0018188	up regulated	Macrophage
Srp72	11.0062	6.75268	4.47401e-05	0.0018188	up regulated	Macrophage
Baz1b	10.8868	6.64545	4.4742e-05	0.0018188	up regulated	Macrophage
Crtc3	2.82293	8.27526	4.53399e-05	0.00183959	up regulated	Macrophage
Txnl1	2.2536	7.73518	4.59787e-05	0.00186196	up regulated	Macrophage
Samd8	3.37551	7.84546	4.61384e-05	0.00186489	up regulated	Macrophage
Mertk	11.2054	6.93905	4.66707e-05	0.00187927	up regulated	Macrophage
Sin3b	2.24571	7.73017	4.68483e-05	0.00188277	up regulated	Macrophage
Cers6	2.81398	8.75135	4.69345e-05	0.00188277	up regulated	Macrophage
Hspd1	10.9596	6.71924	4.72708e-05	0.00189121	up regulated	Macrophage
Ptbp1	11.1085	6.85246	4.73225e-05	0.00189121	up regulated	Macrophage
Ubr4	10.9484	6.70017	4.7945e-05	0.0019055	up regulated	Macrophage
Eif1ax	10.9324	6.68641	4.79485e-05	0.0019055	up regulated	Macrophage
Klf13	3.37619	7.84614	4.92416e-05	0.00194753	up regulated	Macrophage
Fbxl3	10.9394	6.69327	4.92803e-05	0.00194753	up regulated	Macrophage
Spred2	10.9988	6.74728	5.04617e-05	0.00199053	up regulated	Macrophage
Smg6	10.9978	6.7456	5.12569e-05	0.00201816	up regulated	Macrophage
Prkcsh	10.9184	6.68079	5.15075e-05	0.00202428	up regulated	Macrophage
Arnt	3.02115	7.51124	5.20008e-05	0.0020399	up regulated	Macrophage
Zmat2	10.9184	6.67691	5.27239e-05	0.00206447	up regulated	Macrophage
Mga	10.8375	6.6004	5.31683e-05	0.00207424	up regulated	Macrophage
Sept9	10.8702	6.63568	5.36015e-05	0.00207972	up regulated	Macrophage
Snrpg	2.82901	8.25502	5.37288e-05	0.00208087	up regulated	Macrophage
Cd24a	10.9549	6.71161	5.41169e-05	0.00209209	up regulated	Macrophage
Taf1	10.903	6.66144	5.51997e-05	0.00212623	up regulated	Macrophage
Il21r	10.9344	6.69055	5.55537e-05	0.00213601	up regulated	Macrophage
Ankrd13a	10.8301	6.59543	5.64589e-05	0.0021669	up regulated	Macrophage
Fyttd1	10.8509	6.61615	5.74412e-05	0.00219669	up regulated	Macrophage
Ptbp3	2.16842	9.30451	5.77451e-05	0.00220435	up regulated	Macrophage
Fars2	11.1216	6.86137	5.78956e-05	0.00220614	up regulated	Macrophage
Epb41l2	2.36319	9.25092	5.83502e-05	0.0022195	up regulated	Macrophage
Pbrm1	3.30869	7.78577	5.86036e-05	0.00222467	up regulated	Macrophage
Kpna1	2.26247	7.73938	5.86952e-05	0.00222467	up regulated	Macrophage
Rftn1	3.18395	7.65125	5.94323e-05	0.00224861	up regulated	Macrophage
Snx13	10.9205	6.67413	6.09854e-05	0.0022992	up regulated	Macrophage
Slc22a4	10.8978	6.65806	6.11233e-05	0.00230033	up regulated	Macrophage
Glg1	2.19311	7.68362	6.15789e-05	0.00231339	up regulated	Macrophage
Lamc1	10.9577	6.70967	6.18417e-05	0.00231917	up regulated	Macrophage
Cited2	3.00907	7.50011	6.22795e-05	0.00232965	up regulated	Macrophage
Arid1a	10.858	6.61703	6.23398e-05	0.00232965	up regulated	Macrophage
Chd4	2.17665	7.67016	6.27718e-05	0.00234168	up regulated	Macrophage
Gabarapl1	10.9402	6.69952	6.32852e-05	0.00235671	up regulated	Macrophage
Mllt10	3.25843	7.74064	6.34476e-05	0.00235863	up regulated	Macrophage
Nus1	3.26737	7.75198	6.3836e-05	0.00236894	up regulated	Macrophage
Ppp1cb	2.18701	7.67759	6.41882e-05	0.00237787	up regulated	Macrophage
Cisd2	2.87599	7.38677	6.45784e-05	0.00238817	up regulated	Macrophage
Smad7	11.1102	6.85045	6.4714e-05	0.00238903	up regulated	Macrophage
Gpbp1	3.25678	7.73959	6.49404e-05	0.00239256	up regulated	Macrophage
Nsd2	10.9678	6.7183	6.50342e-05	0.00239256	up regulated	Macrophage
Esyt2	2.16668	7.66055	6.66342e-05	0.00244299	up regulated	Macrophage
Iqgap2	3.07062	7.55345	6.70352e-05	0.00245347	up regulated	Macrophage
Hmgn2	10.776	6.55062	6.79902e-05	0.00247566	up regulated	Macrophage
Pvr	10.826	6.58842	6.84664e-05	0.00248764	up regulated	Macrophage
Cs	10.7577	6.53152	7.01478e-05	0.00253262	up regulated	Macrophage
Mrps28	10.9336	6.69446	7.01491e-05	0.00253262	up regulated	Macrophage
Stx4a	2.92251	7.4293	7.07122e-05	0.00254863	up regulated	Macrophage
Zeb2	2.06633	11.1598	7.61324e-05	0.00273473	up regulated	Macrophage
Slc16a10	2.86974	7.37889	7.69372e-05	0.00275435	up regulated	Macrophage
Scamp1	10.8075	6.57301	7.88499e-05	0.00281809	up regulated	Macrophage
Hnrnph3	10.7448	6.51727	7.90927e-05	0.0028204	up regulated	Macrophage
Mettl9	10.7476	6.51903	8.02095e-05	0.00285233	up regulated	Macrophage
Gm16286	10.8729	6.63434	8.13619e-05	0.00288848	up regulated	Macrophage
Cd200	11.4835	7.18768	8.17055e-05	0.00289275	up regulated	Macrophage
Marf1	2.8995	7.40755	8.21646e-05	0.00290247	up regulated	Macrophage
Selenot	2.90991	7.41444	8.25448e-05	0.00291107	up regulated	Macrophage
Hectd1	2.19738	7.68574	8.38202e-05	0.00294629	up regulated	Macrophage
Elk3	2.89115	7.39629	8.53706e-05	0.00299585	up regulated	Macrophage
Tubb5	2.34867	8.35651	8.61381e-05	0.00301241	up regulated	Macrophage
Snx29	11.0415	6.78736	8.64083e-05	0.00301241	up regulated	Macrophage
Zfp609	10.7786	6.54384	8.67443e-05	0.0030131	up regulated	Macrophage
Plec	2.87477	7.38554	8.6843e-05	0.0030131	up regulated	Macrophage
AI504432	10.832	6.59343	8.9126e-05	0.00307196	up regulated	Macrophage
Fam32a	10.7529	6.52741	9.04002e-05	0.00309825	up regulated	Macrophage
Cdyl	10.7716	6.53666	9.05659e-05	0.00309825	up regulated	Macrophage
Lrrk2	10.9527	6.70835	9.0616e-05	0.00309825	up regulated	Macrophage
Ppm1a	10.848	6.60832	9.11988e-05	0.00311318	up regulated	Macrophage
Entpd7	10.8688	6.62805	9.1639e-05	0.0031232	up regulated	Macrophage
Atg5	11.0857	6.8296	9.19172e-05	0.00312768	up regulated	Macrophage
Sec31a	10.7375	6.50984	9.24816e-05	0.00314187	up regulated	Macrophage
Ube2k	2.71427	8.15371	9.31725e-05	0.0031603	up regulated	Macrophage
Tent4b	10.7444	6.51278	9.33829e-05	0.00316164	up regulated	Macrophage
Sra1	10.8442	6.61016	9.35089e-05	0.00316164	up regulated	Macrophage
Reps1	10.966	6.71665	9.46095e-05	0.00319163	up regulated	Macrophage
Cpne1	10.9238	6.68382	9.46954e-05	0.00319163	up regulated	Macrophage
Itgb7	10.9846	6.73819	9.5073e-05	0.00319929	up regulated	Macrophage
Vapb	10.8697	6.62696	9.55628e-05	0.00320275	up regulated	Macrophage
Rai14	3.04061	7.5259	9.55653e-05	0.00320275	up regulated	Macrophage
Sptan1	10.744	6.51271	9.61994e-05	0.00321097	up regulated	Macrophage
Parp10	2.84883	7.36079	9.62101e-05	0.00321097	up regulated	Macrophage
Txnip	2.83882	7.35173	9.63246e-05	0.00321097	up regulated	Macrophage
Luc7l2	2.15425	8.57281	9.90332e-05	0.00329096	up regulated	Macrophage
Gtdc1	2.88014	7.38608	9.96163e-05	0.00330518	up regulated	Macrophage
Emb	2.0114	8.71549	0.00010025	0.00331906	up regulated	Macrophage
Nceh1	3.14315	7.63846	0.000100346	0.00331906	up regulated	Macrophage
Gadd45a	10.7871	6.55518	0.000100704	0.00332572	up regulated	Macrophage
Agap1	10.8612	6.62102	0.000101521	0.00334754	up regulated	Macrophage
Tmem87b	10.8808	6.63902	0.000102456	0.00337312	up regulated	Macrophage
Snrpd3	10.8352	6.604	0.000106526	0.00348022	up regulated	Macrophage
Golga4	10.7633	6.52941	0.00010673	0.00348156	up regulated	Macrophage
Spire1	10.7589	6.52542	0.000107305	0.00348962	up regulated	Macrophage
Actr1a	10.7718	6.53938	0.000109781	0.00355386	up regulated	Macrophage
Ppard	2.72153	8.19172	0.000110469	0.00357037	up regulated	Macrophage
Rars	10.8233	6.58707	0.000110626	0.00357037	up regulated	Macrophage
Kras	2.08215	8.09057	0.000111255	0.00358525	up regulated	Macrophage
Pdap1	10.8687	6.634	0.000112054	0.00360552	up regulated	Macrophage
Ssh2	10.8191	6.58081	0.000114823	0.00368905	up regulated	Macrophage
Rnf11	10.6869	6.46475	0.000118001	0.00377975	up regulated	Macrophage
[truncated: 3,854 more rows]
[truncated: 5 more columns]

## Sheet: Figure 3
Figure 3D, Figure S3A and S3B
DEGs in Lymphoid subsets
Genes	logFC	logCPM	PValue	FDR	Category	CellType
Hbb-bs	13.8565	10.2146	2.51604e-55	4.41187e-51	up regulated	CD4+ Th Cells
Hba-a1	12.5711	9.02943	6.17182e-39	5.41115e-35	up regulated	CD4+ Th Cells
Hba-a2	12.3595	8.83936	5.35021e-37	3.1272e-33	up regulated	CD4+ Th Cells
Il1r2	6.49869	8.52733	3.66328e-26	1.07059e-22	up regulated	CD4+ Th Cells
Hbb-bt	5.99153	8.0897	1.05973e-23	2.32279e-20	up regulated	CD4+ Th Cells
Rbm47	5.0906	7.79119	4.46273e-20	6.01954e-17	up regulated	CD4+ Th Cells
Plac8	3.71175	8.70673	2.45686e-17	3.07721e-14	up regulated	CD4+ Th Cells
Slc2a3	3.29827	7.60465	1.45555e-14	1.41795e-11	up regulated	CD4+ Th Cells
Ly6a	2.44454	8.86106	1.7e-13	1.4195e-10	up regulated	CD4+ Th Cells
AA467197	4.30945	7.13836	2.77727e-13	2.21361e-10	up regulated	CD4+ Th Cells
Ifitm1	3.49852	7.01414	3.03281e-13	2.31219e-10	up regulated	CD4+ Th Cells
Pde5a	9.58796	6.44246	9.13067e-13	6.40425e-10	up regulated	CD4+ Th Cells
Etv6	2.43817	8.86319	3.08548e-12	1.86565e-09	up regulated	CD4+ Th Cells
Ermn	4.95685	6.33463	7.46266e-11	4.22122e-08	up regulated	CD4+ Th Cells
Ramp1	4.23615	6.56103	7.77491e-11	4.26041e-08	up regulated	CD4+ Th Cells
Lef1	2.4606	8.20679	1.33492e-10	7.09328e-08	up regulated	CD4+ Th Cells
Dpp4	3.56035	6.46316	1.56497e-10	8.07109e-08	up regulated	CD4+ Th Cells
Ifitm2	2.72955	7.54627	1.70195e-10	8.52678e-08	up regulated	CD4+ Th Cells
Lilr4b	2.93445	6.99876	2.71553e-10	1.32269e-07	up regulated	CD4+ Th Cells
Themis	1.90341	10.3403	4.52388e-10	2.08753e-07	up regulated	CD4+ Th Cells
Tnfrsf4	1.99761	8.53572	5.05321e-10	2.272e-07	up regulated	CD4+ Th Cells
Furin	1.9061	9.88817	5.40494e-10	2.36939e-07	up regulated	CD4+ Th Cells
Ifitm3	2.71159	7.51647	8.83849e-10	3.60425e-07	up regulated	CD4+ Th Cells
Eno1	2.15863	8.12511	1.19398e-09	4.75826e-07	up regulated	CD4+ Th Cells
Satb1	1.77914	11.0933	1.52338e-09	5.93609e-07	up regulated	CD4+ Th Cells
Lsp1	2.04216	8.41357	1.56313e-09	5.95859e-07	up regulated	CD4+ Th Cells
Stx11	2.2403	8.21164	1.90296e-09	6.95176e-07	up regulated	CD4+ Th Cells
Pgm1	2.84735	6.48404	2.59775e-09	8.75992e-07	up regulated	CD4+ Th Cells
Ltb	1.86782	8.50876	6.1427e-09	1.85711e-06	up regulated	CD4+ Th Cells
Gimap4	2.03132	8.19157	7.55724e-09	2.24604e-06	up regulated	CD4+ Th Cells
Pecam1	1.81638	8.43244	9.82035e-09	2.77742e-06	up regulated	CD4+ Th Cells
Il1r1	3.13781	7.27571	1.33844e-08	3.62298e-06	up regulated	CD4+ Th Cells
Sdf4	1.93121	8.13195	1.48693e-08	3.89154e-06	up regulated	CD4+ Th Cells
Tmem163	2.49906	7.46923	2.51985e-08	6.31222e-06	up regulated	CD4+ Th Cells
Ckb	3.44806	6.39175	2.87363e-08	7.09706e-06	up regulated	CD4+ Th Cells
Fam169b	1.87384	8.30309	5.30389e-08	1.25681e-05	up regulated	CD4+ Th Cells
Epas1	4.34542	5.80515	5.47784e-08	1.26387e-05	up regulated	CD4+ Th Cells
Ppp1r14c	4.39716	5.86264	6.75524e-08	1.52397e-05	up regulated	CD4+ Th Cells
Mdfic	1.99115	7.67208	7.55148e-08	1.61482e-05	up regulated	CD4+ Th Cells
Arl15	1.7308	9.21284	8.13253e-08	1.71057e-05	up regulated	CD4+ Th Cells
Cxcl3	8.55286	5.54741	8.67491e-08	1.76877e-05	up regulated	CD4+ Th Cells
Gm12840	2.2545	7.42843	9.88564e-08	1.96983e-05	up regulated	CD4+ Th Cells
Gimap5	2.23138	7.06204	1.20737e-07	2.37879e-05	up regulated	CD4+ Th Cells
Il23r	2.73094	7.22551	1.28485e-07	2.4758e-05	up regulated	CD4+ Th Cells
Lilrb4a	2.79375	6.69839	1.31126e-07	2.49924e-05	up regulated	CD4+ Th Cells
Gimap6	1.82973	8.31667	1.70319e-07	3.21135e-05	up regulated	CD4+ Th Cells
Ltb4r1	4.25063	5.72365	1.78391e-07	3.32774e-05	up regulated	CD4+ Th Cells
Tnfrsf25	3.41881	5.852	1.95818e-07	3.61438e-05	up regulated	CD4+ Th Cells
Dthd1	8.55061	5.5415	2.10177e-07	3.83901e-05	up regulated	CD4+ Th Cells
Ece1	2.24744	7.40695	2.35685e-07	4.21708e-05	up regulated	CD4+ Th Cells
Cpm	1.77074	7.86722	3.17094e-07	5.56024e-05	up regulated	CD4+ Th Cells
Il2ra	1.69876	8.07388	3.23139e-07	5.61015e-05	up regulated	CD4+ Th Cells
Arap2	1.50648	9.85187	3.98631e-07	6.7864e-05	up regulated	CD4+ Th Cells
AW112010	1.52671	10.0793	4.05773e-07	6.81542e-05	up regulated	CD4+ Th Cells
Clint1	1.54191	9.0577	4.28196e-07	7.08341e-05	up regulated	CD4+ Th Cells
Fam124b	8.38732	5.39623	4.41487e-07	7.23502e-05	up regulated	CD4+ Th Cells
Lyst	2.03185	7.394	4.55384e-07	7.32583e-05	up regulated	CD4+ Th Cells
Zc3h12d	2.50334	6.8451	7.85185e-07	0.000121843	up regulated	CD4+ Th Cells
Ptger2	8.34357	5.3579	8.76174e-07	0.000134769	up regulated	CD4+ Th Cells
Ston2	3.502	6.48438	1.05062e-06	0.000160196	up regulated	CD4+ Th Cells
Arhgap26	1.58323	8.83419	1.09767e-06	0.000165927	up regulated	CD4+ Th Cells
St3gal3	2.72212	6.11788	1.17965e-06	0.000175298	up regulated	CD4+ Th Cells
Adam8	1.97576	6.74082	1.2482e-06	0.000183925	up regulated	CD4+ Th Cells
Lamc1	1.63342	8.02819	1.59795e-06	0.000227806	up regulated	CD4+ Th Cells
Tpi1	1.54461	7.94323	1.67028e-06	0.000236196	up regulated	CD4+ Th Cells
Podnl1	3.9964	5.50621	1.71601e-06	0.000239642	up regulated	CD4+ Th Cells
Il18rap	1.4526	9.17856	1.73281e-06	0.000239642	up regulated	CD4+ Th Cells
Tbc1d4	2.05668	6.84255	1.73966e-06	0.000239642	up regulated	CD4+ Th Cells
St3gal4	1.85069	7.051	1.92883e-06	0.00026017	up regulated	CD4+ Th Cells
Kif2a	1.95558	7.26555	1.97647e-06	0.000262557	up regulated	CD4+ Th Cells
Gpm6b	8.22076	5.26121	2.30469e-06	0.000303856	up regulated	CD4+ Th Cells
Apobec3	1.68434	7.30867	2.60362e-06	0.000340705	up regulated	CD4+ Th Cells
Bhlhe40	1.40383	9.47996	2.62326e-06	0.000340732	up regulated	CD4+ Th Cells
Plcb4	2.34016	6.94311	2.82992e-06	0.000362209	up regulated	CD4+ Th Cells
Gm49180	8.21899	5.26691	2.98337e-06	0.000376355	up regulated	CD4+ Th Cells
Hif1a	1.38315	10.7377	3.73751e-06	0.000461529	up regulated	CD4+ Th Cells
Abhd17c	2.373	6.36074	4.0717e-06	0.000492395	up regulated	CD4+ Th Cells
Mir155hg	2.93961	6.3296	4.1483e-06	0.000494833	up regulated	CD4+ Th Cells
Slc43a2	3.3927	5.84367	4.307e-06	0.000506868	up regulated	CD4+ Th Cells
Fam20a	3.91438	5.43671	4.99433e-06	0.000572389	up regulated	CD4+ Th Cells
Serpine2	8.22358	5.29142	5.24967e-06	0.000597747	up regulated	CD4+ Th Cells
Pou2f2	2.09063	6.8823	5.50861e-06	0.000623183	up regulated	CD4+ Th Cells
Prdm1	2.12135	7.04052	6.09235e-06	0.000676774	up regulated	CD4+ Th Cells
Pgk1	1.39413	8.65435	6.75339e-06	0.000740129	up regulated	CD4+ Th Cells
Gimap8	1.84224	6.95347	6.83754e-06	0.000744697	up regulated	CD4+ Th Cells
Itpr1	1.44007	9.06056	7.03541e-06	0.000761519	up regulated	CD4+ Th Cells
Tent5c	1.5868	7.06441	7.62548e-06	0.000800675	up regulated	CD4+ Th Cells
Rapgef1	1.71548	7.62854	8.4229e-06	0.000875264	up regulated	CD4+ Th Cells
Klhl6	2.44126	6.40464	9.4061e-06	0.000970212	up regulated	CD4+ Th Cells
Ifng	2.56859	6.53483	9.69164e-06	0.00098804	up regulated	CD4+ Th Cells
Asb2	7.99833	5.06155	9.83193e-06	0.000996549	up regulated	CD4+ Th Cells
Ms4a6b	1.45554	8.2093	1.04568e-05	0.00104777	up regulated	CD4+ Th Cells
Hipk2	1.87261	7.11194	1.12419e-05	0.00111371	up regulated	CD4+ Th Cells
Slc39a7	7.6935	4.80085	1.27059e-05	0.00124468	up regulated	CD4+ Th Cells
2210408F21Rik	2.55076	5.61447	1.29062e-05	0.00125727	up regulated	CD4+ Th Cells
Ero1l	1.56242	8.031	1.4827e-05	0.00142072	up regulated	CD4+ Th Cells
Ntng2	2.2205	6.21716	1.53343e-05	0.00146134	up regulated	CD4+ Th Cells
Plin2	3.29079	5.76222	1.55731e-05	0.00147608	up regulated	CD4+ Th Cells
Nfkbia	1.34414	8.77584	1.61022e-05	0.0015099	up regulated	CD4+ Th Cells
Farp1	1.64618	7.90949	1.93383e-05	0.00178472	up regulated	CD4+ Th Cells
Egln1	1.48405	7.54853	1.98767e-05	0.00182481	up regulated	CD4+ Th Cells
Cd4	1.41987	8.08013	2.02919e-05	0.00185323	up regulated	CD4+ Th Cells
Ptpn3	2.81638	5.85046	2.12721e-05	0.00193267	up regulated	CD4+ Th Cells
Gmfg	1.34768	8.41978	2.32011e-05	0.00206513	up regulated	CD4+ Th Cells
Il1rl1	2.51975	6.3148	2.46515e-05	0.00216132	up regulated	CD4+ Th Cells
Pgam1	1.40293	7.77198	2.48634e-05	0.00216905	up regulated	CD4+ Th Cells
Pced1b	1.58363	7.55211	2.5443e-05	0.00220863	up regulated	CD4+ Th Cells
Stat5a	1.55174	7.68368	2.69011e-05	0.00232367	up regulated	CD4+ Th Cells
Gm26917	1.46703	8.42285	2.70332e-05	0.00232367	up regulated	CD4+ Th Cells
Ctsa	2.72906	5.77819	2.99343e-05	0.00254805	up regulated	CD4+ Th Cells
P4ha1	1.41563	7.70294	3.03186e-05	0.0025683	up regulated	CD4+ Th Cells
Nck2	1.52619	7.49327	3.33764e-05	0.00280026	up regulated	CD4+ Th Cells
St6galnac3	1.2791	9.81518	3.4065e-05	0.00284443	up regulated	CD4+ Th Cells
Cflar	1.53293	7.67648	3.65901e-05	0.00304079	up regulated	CD4+ Th Cells
Cep95	7.73761	4.83942	4.04955e-05	0.00333375	up regulated	CD4+ Th Cells
Epsti1	1.24098	8.25318	4.23008e-05	0.0034661	up regulated	CD4+ Th Cells
Pfkp	1.34581	8.17934	5.03608e-05	0.00405081	up regulated	CD4+ Th Cells
Arel1	2.70276	5.75355	5.10855e-05	0.00409034	up regulated	CD4+ Th Cells
Prrt1	7.66488	4.77453	5.19301e-05	0.00413907	up regulated	CD4+ Th Cells
Gimap7	2.70862	5.76628	5.43395e-05	0.00428567	up regulated	CD4+ Th Cells
Ccn4	7.81068	4.95136	5.48872e-05	0.00428567	up regulated	CD4+ Th Cells
AU020206	1.19178	9.23497	5.50864e-05	0.00428567	up regulated	CD4+ Th Cells
Rilpl2	1.99974	6.8822	5.52358e-05	0.00428567	up regulated	CD4+ Th Cells
Rabgap1l	1.20068	9.75118	5.82899e-05	0.0045027	up regulated	CD4+ Th Cells
Spidr	2.27949	6.02963	6.06849e-05	0.00464676	up regulated	CD4+ Th Cells
Tff1	7.7786	4.91041	6.13951e-05	0.00468071	up regulated	CD4+ Th Cells
A430093F15Rik	1.6254	7.34352	6.31807e-05	0.00477532	up regulated	CD4+ Th Cells
Cox17	1.32776	8.50956	6.50497e-05	0.00489548	up regulated	CD4+ Th Cells
Prelid2	2.34528	6.10061	7.25517e-05	0.00541756	up regulated	CD4+ Th Cells
Adam19	1.52852	7.32307	7.26049e-05	0.00541756	up regulated	CD4+ Th Cells
Tnip3	7.78473	4.87828	7.55827e-05	0.00559217	up regulated	CD4+ Th Cells
Vsir	2.26799	6.27777	7.79168e-05	0.00571661	up regulated	CD4+ Th Cells
Gm36723	2.50703	6.25776	7.86445e-05	0.00574596	up regulated	CD4+ Th Cells
BE692007	1.79992	6.52306	7.93753e-05	0.00577529	up regulated	CD4+ Th Cells
Mbnl3	1.98961	6.23202	8.33868e-05	0.00599257	up regulated	CD4+ Th Cells
Pim1	1.18908	10.0788	8.70892e-05	0.00620776	up regulated	CD4+ Th Cells
Fkbp5	1.75611	6.17422	8.79936e-05	0.00624683	up regulated	CD4+ Th Cells
Myo1f	1.57719	6.93461	9.36666e-05	0.00659616	up regulated	CD4+ Th Cells
Gtdc1	1.26504	8.80382	9.50147e-05	0.00666433	up regulated	CD4+ Th Cells
1700012B07Rik	7.76866	4.87294	9.5914e-05	0.0067006	up regulated	CD4+ Th Cells
Ccr1	2.71499	5.76882	0.000100101	0.00696539	up regulated	CD4+ Th Cells
Asxl1	1.38081	8.00303	0.000100642	0.00697533	up regulated	CD4+ Th Cells
Tmem176a	2.3998	6.15062	0.000108437	0.00745664	up regulated	CD4+ Th Cells
Csf2	2.75717	5.29872	0.000111128	0.00761181	up regulated	CD4+ Th Cells
Ddit4	1.51894	7.19635	0.000114395	0.00780516	up regulated	CD4+ Th Cells
Apol7e	2.71555	5.25297	0.000115164	0.00782713	up regulated	CD4+ Th Cells
Stimate	2.65456	5.73042	0.000117116	0.00792904	up regulated	CD4+ Th Cells
Pkm	1.20313	8.67695	0.000125929	0.00848637	up regulated	CD4+ Th Cells
Slc4a7	1.31011	7.9876	0.000130616	0.00874177	up regulated	CD4+ Th Cells
Ctla4	1.20803	9.51515	0.000134143	0.00891841	up regulated	CD4+ Th Cells
Nrp1	2.53075	5.63033	0.000134272	0.00891841	up regulated	CD4+ Th Cells
Runx2	1.10694	9.88439	0.000141762	0.00934452	up regulated	CD4+ Th Cells
Lag3	3.4486	5.03744	0.000142368	0.00934452	up regulated	CD4+ Th Cells
Gcnt2	3.1059	5.62499	0.000156723	0.0101783	up regulated	CD4+ Th Cells
Tmem39a	2.69887	5.23768	0.000158681	0.0102674	up regulated	CD4+ Th Cells
Slc16a3	1.39064	6.74659	0.000166987	0.0107257	up regulated	CD4+ Th Cells
Fes	2.01559	5.80741	0.000171895	0.0109606	up regulated	CD4+ Th Cells
Stxbp3	1.97473	6.01486	0.000176695	0.0111451	up regulated	CD4+ Th Cells
Cd3d	1.13391	8.78667	0.000180865	0.0113266	up regulated	CD4+ Th Cells
Nrip1	1.43942	8.02695	0.000189025	0.0117956	up regulated	CD4+ Th Cells
Hectd1	1.2049	8.19964	0.000193963	0.0120608	up regulated	CD4+ Th Cells
Nsf	1.56121	7.09884	0.000204755	0.0126602	up regulated	CD4+ Th Cells
Tspan5	1.37331	8.04141	0.000205047	0.0126602	up regulated	CD4+ Th Cells
Gimap3	1.24954	8.1984	0.000205885	0.0126673	up regulated	CD4+ Th Cells
Csf1	2.28812	5.77737	0.00023494	0.0142549	up regulated	CD4+ Th Cells
Higd1a	1.26102	7.79162	0.000238786	0.0144383	up regulated	CD4+ Th Cells
Ccdc125	7.3195	4.48621	0.000243909	0.0146382	up regulated	CD4+ Th Cells
Il22	7.50894	4.65736	0.000245343	0.0146382	up regulated	CD4+ Th Cells
B3galt2	7.56375	4.70084	0.000267057	0.0157142	up regulated	CD4+ Th Cells
Pik3ap1	2.56312	5.65985	0.000279244	0.0163475	up regulated	CD4+ Th Cells
Trp53i11	2.88789	5.41306	0.000279684	0.0163475	up regulated	CD4+ Th Cells
5430405H02Rik	7.47531	4.61418	0.00028193	0.0163792	up regulated	CD4+ Th Cells
Cks2	1.47339	6.64427	0.000294502	0.0170432	up regulated	CD4+ Th Cells
Cd47	1.06281	9.14796	0.000297846	0.01718	up regulated	CD4+ Th Cells
Phf11b	3.36172	4.96532	0.000307881	0.0177007	up regulated	CD4+ Th Cells
Ralgps2	1.74517	6.19571	0.000310889	0.0178152	up regulated	CD4+ Th Cells
Dtx4	7.06419	4.24059	0.000312689	0.0178599	up regulated	CD4+ Th Cells
Usp3	1.29562	7.54132	0.000328725	0.0186543	up regulated	CD4+ Th Cells
Lims1	1.25877	7.48118	0.000330446	0.0186632	up regulated	CD4+ Th Cells
Adk	1.52204	7.30944	0.000335515	0.018797	up regulated	CD4+ Th Cells
Havcr2	2.0402	6.50296	0.000335527	0.018797	up regulated	CD4+ Th Cells
Sdcbp2	2.21703	5.32628	0.000341055	0.0189331	up regulated	CD4+ Th Cells
Ikzf4	7.26023	4.42739	0.000344856	0.0190759	up regulated	CD4+ Th Cells
Ly75	2.33109	6.10925	0.000364205	0.0200419	up regulated	CD4+ Th Cells
Xpo1	1.50825	7.0881	0.000365412	0.0200419	up regulated	CD4+ Th Cells
Stat5b	1.05986	9.42191	0.000371206	0.0201823	up regulated	CD4+ Th Cells
Heatr5a	1.58125	5.65628	0.000371764	0.0201823	up regulated	CD4+ Th Cells
Aff3	1.66082	6.77822	0.000373726	0.0202262	up regulated	CD4+ Th Cells
Gnaq	1.6563	6.77035	0.000377153	0.020341	up regulated	CD4+ Th Cells
Atg16l2	2.11132	5.61442	0.000378168	0.020341	up regulated	CD4+ Th Cells
Fbxo22	7.28659	4.45619	0.000382425	0.0204612	up regulated	CD4+ Th Cells
Senp7	2.00548	6.25131	0.000382735	0.0204612	up regulated	CD4+ Th Cells
Vopp1	1.6577	6.0983	0.000387032	0.0205655	up regulated	CD4+ Th Cells
Dennd4c	1.25776	7.66336	0.000393144	0.0208271	up regulated	CD4+ Th Cells
Pfkl	1.51891	6.60864	0.000394633	0.020843	up regulated	CD4+ Th Cells
Cysltr2	1.39321	7.24147	0.000396877	0.0208986	up regulated	CD4+ Th Cells
Zfp654	1.24151	7.66526	0.000398227	0.0209069	up regulated	CD4+ Th Cells
Gm8369	1.14707	7.37818	0.000427284	0.0223655	up regulated	CD4+ Th Cells
Zc3h7a	1.46382	7.104	0.000432489	0.0225705	up regulated	CD4+ Th Cells
Eipr1	1.19441	6.09676	0.000440224	0.0228382	up regulated	CD4+ Th Cells
Slc17a5	7.35131	4.51219	0.000442106	0.0228682	up regulated	CD4+ Th Cells
Itfg1	1.4464	6.2143	0.000448082	0.0231092	up regulated	CD4+ Th Cells
Vax2	7.32544	4.4935	0.00045219	0.0232308	up regulated	CD4+ Th Cells
Ldha	1.03265	9.04919	0.000453091	0.0232308	up regulated	CD4+ Th Cells
Mapkapk2	1.17998	7.92728	0.000463442	0.0236923	up regulated	CD4+ Th Cells
Med28	1.51803	5.61341	0.000522332	0.0265481	up regulated	CD4+ Th Cells
Itgal	1.04608	8.99325	0.000530097	0.0268076	up regulated	CD4+ Th Cells
Pibf1	2.06911	5.58107	0.000530496	0.0268076	up regulated	CD4+ Th Cells
Stx6	1.19983	7.49083	0.000537935	0.0271054	up regulated	CD4+ Th Cells
Sap130	1.6494	6.13173	0.000544308	0.0273013	up regulated	CD4+ Th Cells
Mir142hg	1.03443	9.62418	0.000546493	0.0273013	up regulated	CD4+ Th Cells
Myo10	2.75573	5.83559	0.000554384	0.0275386	up regulated	CD4+ Th Cells
Enox2	3.5588	5.15252	0.000573471	0.0284062	up regulated	CD4+ Th Cells
Acot7	1.39801	6.79334	0.000590648	0.0290927	up regulated	CD4+ Th Cells
Rpa2	1.73479	5.29116	0.000615133	0.0300455	up regulated	CD4+ Th Cells
H1f0	1.71114	5.53772	0.000617733	0.0300887	up regulated	CD4+ Th Cells
Klrc1	1.16311	7.59502	0.000619873	0.0301094	up regulated	CD4+ Th Cells
Ppme1	1.27026	7.19778	0.000622832	0.0301695	up regulated	CD4+ Th Cells
Vmn2r96	2.23185	6.02766	0.000639059	0.0308703	up regulated	CD4+ Th Cells
Rbms1	1.08673	8.31569	0.000670921	0.0322318	up regulated	CD4+ Th Cells
Usf3	1.51992	5.60519	0.000677751	0.0324709	up regulated	CD4+ Th Cells
Actr3	1.01972	8.59632	0.000679635	0.0324725	up regulated	CD4+ Th Cells
Ranbp10	1.64726	6.3927	0.000706106	0.0333782	up regulated	CD4+ Th Cells
Coro2a	2.05854	6.3522	0.000706205	0.0333782	up regulated	CD4+ Th Cells
Eea1	1.2935	7.6047	0.000718152	0.0337608	up regulated	CD4+ Th Cells
Gm16201	1.70502	6.31452	0.000732893	0.0343617	up regulated	CD4+ Th Cells
Zfp827	7.21251	4.39486	0.000756718	0.0353841	up regulated	CD4+ Th Cells
Wdfy1	1.9166	5.73952	0.000772909	0.0360451	up regulated	CD4+ Th Cells
Elovl6	2.05644	5.57459	0.000775432	0.0360669	up regulated	CD4+ Th Cells
Mctp2	1.22683	7.49363	0.000793114	0.0367685	up regulated	CD4+ Th Cells
Sytl3	1.34069	7.47638	0.000794712	0.0367685	up regulated	CD4+ Th Cells
Retreg1	1.53256	7.09354	0.000796825	0.0367693	up regulated	CD4+ Th Cells
Lcn4	7.06779	4.25878	0.000807685	0.0371726	up regulated	CD4+ Th Cells
Dgka	1.16915	7.4163	0.000818606	0.0372838	up regulated	CD4+ Th Cells
Setd5	1.09599	7.97266	0.000820992	0.0372956	up regulated	CD4+ Th Cells
Nxpe3	1.16844	6.93676	0.000829231	0.0375725	up regulated	CD4+ Th Cells
Cd247	1.09728	8.44895	0.000852764	0.0383903	up regulated	CD4+ Th Cells
Gm10827	3.04734	4.7022	0.000900983	0.040406	up regulated	CD4+ Th Cells
Kat2b	1.45378	6.22388	0.000923531	0.0413115	up regulated	CD4+ Th Cells
Mecp2	1.41172	6.8467	0.000938667	0.0418547	up regulated	CD4+ Th Cells
Il17a	1.66055	6.77844	0.00098728	0.043717	up regulated	CD4+ Th Cells
Zfp148	1.21147	7.4573	0.00101157	0.044633	up regulated	CD4+ Th Cells
Zfp143	2.3795	4.97003	0.00101306	0.044633	up regulated	CD4+ Th Cells
Timm10b	1.18053	5.83462	0.00102976	0.0451423	up regulated	CD4+ Th Cells
Batf	1.11662	7.53193	0.00104914	0.0458771	up regulated	CD4+ Th Cells
Ust	1.07022	8.38708	0.00108968	0.0475313	up regulated	CD4+ Th Cells
Rnf14	1.89274	5.73709	0.00109951	0.0478409	up regulated	CD4+ Th Cells
Zfp217	2.30996	5.42625	0.00114514	0.0494581	up regulated	CD4+ Th Cells
Lck	1.0159	8.34729	0.00115699	0.0498471	up regulated	CD4+ Th Cells
Sema6d	-3.99757	7.10756	1.44786e-30	6.34706e-27	down regulated	CD4+ Th Cells
Slc35f3	-5.36924	5.75531	3.28031e-27	1.1504e-23	down regulated	CD4+ Th Cells
Ccl21a	-10.8032	6.45221	5.71656e-25	1.432e-21	down regulated	CD4+ Th Cells
Hlf	-3.95034	6.11074	1.2403e-23	2.41652e-20	down regulated	CD4+ Th Cells
Itgae	-3.66255	6.53645	7.00293e-23	1.22796e-19	down regulated	CD4+ Th Cells
Lyn	-3.97057	7.08451	9.79173e-23	1.56089e-19	down regulated	CD4+ Th Cells
Atf3	-4.26436	5.66114	3.34899e-20	4.89371e-17	down regulated	CD4+ Th Cells
Gzmc	-2.89767	8.44954	6.31428e-17	7.38139e-14	down regulated	CD4+ Th Cells
Ikzf2	-2.47344	9.43391	4.34048e-15	4.75689e-12	down regulated	CD4+ Th Cells
Fcer1g	-3.0456	6.43104	1.13e-14	1.16556e-11	down regulated	CD4+ Th Cells
Klra1	-4.75771	4.1608	6.90813e-14	6.37548e-11	down regulated	CD4+ Th Cells
Trat1	-2.23474	8.53855	9.21493e-14	8.07919e-11	down regulated	CD4+ Th Cells
Dscam	-3.4927	5.83929	3.46208e-13	2.52948e-10	down regulated	CD4+ Th Cells
Rgs2	-2.05156	9.21701	1.18511e-12	7.99266e-10	down regulated	CD4+ Th Cells
Antxr2	-2.08534	8.7251	1.32017e-12	8.57375e-10	down regulated	CD4+ Th Cells
Xcl1	-2.5684	6.55669	2.78134e-12	1.74182e-09	down regulated	CD4+ Th Cells
Pik3r6	-3.67928	4.61513	1.09192e-11	6.38229e-09	down regulated	CD4+ Th Cells
Gpr55	-2.46808	6.00089	4.27365e-10	2.02536e-07	down regulated	CD4+ Th Cells
Pde4a	-2.55764	5.72874	8.7254e-10	3.60425e-07	down regulated	CD4+ Th Cells
Jaml	-2.36469	6.02661	8.74848e-10	3.60425e-07	down regulated	CD4+ Th Cells
Nr3c1	-1.73681	9.75875	1.7839e-09	6.65546e-07	down regulated	CD4+ Th Cells
Parp8	-1.72181	9.17352	2.24084e-09	8.01902e-07	down regulated	CD4+ Th Cells
Klra7	-4.44592	4.10496	2.38961e-09	8.38036e-07	down regulated	CD4+ Th Cells
Gm10800	-5.40505	3.62832	2.58542e-09	8.75992e-07	down regulated	CD4+ Th Cells
St8sia4	-1.91408	7.2724	3.36709e-09	1.114e-06	down regulated	CD4+ Th Cells
Pard3	-3.23527	4.89834	4.00763e-09	1.30137e-06	down regulated	CD4+ Th Cells
Abcb1b	-1.71675	9.04428	4.83682e-09	1.54207e-06	down regulated	CD4+ Th Cells
Qpct	-4.06099	3.81982	4.94893e-09	1.54963e-06	down regulated	CD4+ Th Cells
Lmna	-1.89468	7.95808	5.53145e-09	1.70165e-06	down regulated	CD4+ Th Cells
mt-Nd3	-1.75671	9.89665	7.70947e-09	2.25309e-06	down regulated	CD4+ Th Cells
1700025G04Rik	-2.36159	5.90686	7.86533e-09	2.26096e-06	down regulated	CD4+ Th Cells
mt-Nd2	-1.81333	11.0062	1.02267e-08	2.84642e-06	down regulated	CD4+ Th Cells
mt-Nd4l	-1.78969	9.20827	1.34299e-08	3.62298e-06	down regulated	CD4+ Th Cells
Edaradd	-2.43965	5.50585	1.37e-08	3.63985e-06	down regulated	CD4+ Th Cells
Styk1	-3.67216	4.27986	1.9208e-08	4.95311e-06	down regulated	CD4+ Th Cells
Bend4	-2.84851	4.88751	2.35805e-08	5.99252e-06	down regulated	CD4+ Th Cells
Ar	-1.68328	8.38779	3.0228e-08	7.36178e-06	down regulated	CD4+ Th Cells
Dock4	-2.81529	4.90267	3.76975e-08	9.05514e-06	down regulated	CD4+ Th Cells
mt-Atp8	-1.84949	7.18544	5.42114e-08	1.26387e-05	down regulated	CD4+ Th Cells
Ckm	-3.46767	5.13674	6.77994e-08	1.52397e-05	down regulated	CD4+ Th Cells
Ikzf3	-1.61349	8.73368	6.86589e-08	1.52397e-05	down regulated	CD4+ Th Cells
Agap1	-4.80539	3.19845	7.09175e-08	1.55442e-05	down regulated	CD4+ Th Cells
Itga1	-2.37844	5.22724	7.42573e-08	1.60753e-05	down regulated	CD4+ Th Cells
Snx9	-1.8968	6.42711	8.19437e-08	1.71057e-05	down regulated	CD4+ Th Cells
Src	-3.75296	3.78974	8.45115e-08	1.74342e-05	down regulated	CD4+ Th Cells
Lats2	-1.83042	6.751	9.04492e-08	1.82302e-05	down regulated	CD4+ Th Cells
Car3	-5.74658	3.3488	1.27292e-07	2.4758e-05	down regulated	CD4+ Th Cells
Tnfsf10	-2.46155	4.99976	2.27432e-07	4.11137e-05	down regulated	CD4+ Th Cells
Rasgef1b	-2.80192	4.36094	2.75515e-07	4.87995e-05	down regulated	CD4+ Th Cells
Mt2	-2.90481	6.09482	3.2695e-07	5.62066e-05	down regulated	CD4+ Th Cells
mt-Nd5	-1.5342	9.26192	4.08109e-07	6.81542e-05	down regulated	CD4+ Th Cells
mt-Nd4	-1.58769	11.7467	4.4946e-07	7.29748e-05	down regulated	CD4+ Th Cells
Cd101	-1.85037	6.38952	4.89289e-07	7.79971e-05	down regulated	CD4+ Th Cells
Baiap2	-2.00818	6.33759	6.42556e-07	0.000101506	down regulated	CD4+ Th Cells
B3galt5	-3.35966	3.70699	7.75043e-07	0.000121343	down regulated	CD4+ Th Cells
mt-Co3	-1.55416	13.4679	1.13995e-06	0.000170846	down regulated	CD4+ Th Cells
mt-Cytb	-1.54742	12.3638	1.30065e-06	0.000190057	down regulated	CD4+ Th Cells
Chn2	-2.66124	4.61575	1.38443e-06	0.000200628	down regulated	CD4+ Th Cells
Apbb2	-2.94657	4.00231	1.54268e-06	0.000221728	down regulated	CD4+ Th Cells
Slc16a10	-2.15304	5.13225	1.74931e-06	0.000239642	down regulated	CD4+ Th Cells
Cdh1	-3.96562	3.63091	1.79799e-06	0.000244401	down regulated	CD4+ Th Cells
Pygl	-3.58687	3.54191	1.96323e-06	0.000262557	down regulated	CD4+ Th Cells
Neurl3	-1.36709	8.81711	2.68341e-06	0.000345982	down regulated	CD4+ Th Cells
Nsg2	-2.59012	4.33354	2.96182e-06	0.000376344	down regulated	CD4+ Th Cells
H19	-4.14585	3.5626	3.58394e-06	0.000448888	down regulated	CD4+ Th Cells
Acta1	-2.61391	6.44332	3.659e-06	0.000455039	down regulated	CD4+ Th Cells
Mylpf	-2.77638	4.86964	3.85606e-06	0.000472839	down regulated	CD4+ Th Cells
Epha3	-3.15388	4.15752	3.92846e-06	0.000478371	down regulated	CD4+ Th Cells
Ccnd1	-3.80057	3.73014	4.12241e-06	0.000494833	down regulated	CD4+ Th Cells
Gm10801	-4.96018	3.1532	4.30355e-06	0.000506868	down regulated	CD4+ Th Cells
Gcnt1	-1.76987	6.03223	4.41185e-06	0.000515745	down regulated	CD4+ Th Cells
Srgap1	-8.32366	2.7407	4.76375e-06	0.000551432	down regulated	CD4+ Th Cells
mt-Atp6	-1.44034	13.3497	4.78002e-06	0.000551432	down regulated	CD4+ Th Cells
Tnni2	-3.16092	4.56765	5.71041e-06	0.000641872	down regulated	CD4+ Th Cells
Smad3	-1.39258	7.80828	6.0981e-06	0.000676774	down regulated	CD4+ Th Cells
Tnnc2	-2.71156	5.10473	6.75065e-06	0.000740129	down regulated	CD4+ Th Cells
mt-Nd1	-1.40739	11.4162	7.09929e-06	0.000763719	down regulated	CD4+ Th Cells
Nr4a3	-1.31137	8.61526	7.175e-06	0.000767156	down regulated	CD4+ Th Cells
Bpnt1	-2.01121	5.42093	7.53112e-06	0.000800353	down regulated	CD4+ Th Cells
Mgat5	-1.40879	8.12738	7.61977e-06	0.000800675	down regulated	CD4+ Th Cells
Cd9	-1.85933	5.80862	8.43568e-06	0.000875264	down regulated	CD4+ Th Cells
Fosl2	-1.2838	8.97933	9.59083e-06	0.00098348	down regulated	CD4+ Th Cells
Myadm	-2.51054	4.53949	9.96972e-06	0.00100471	down regulated	CD4+ Th Cells
Irs2	-2.10451	5.10789	1.08205e-05	0.00107806	down regulated	CD4+ Th Cells
Atp1b1	-4.05323	2.99931	1.14723e-05	0.00113015	down regulated	CD4+ Th Cells
Fos	-1.80776	5.69411	1.42384e-05	0.0013794	down regulated	CD4+ Th Cells
Pakap.1	-1.98408	5.1441	1.46422e-05	0.00141072	down regulated	CD4+ Th Cells
Nr4a2	-1.49691	6.72017	1.58382e-05	0.00149314	down regulated	CD4+ Th Cells
Eomes	-3.32162	3.539	1.63399e-05	0.00152404	down regulated	CD4+ Th Cells
Cass4	-2.24936	4.58476	1.92013e-05	0.00178145	down regulated	CD4+ Th Cells
Tpm2	-2.95732	4.53319	2.1817e-05	0.00197196	down regulated	CD4+ Th Cells
Klrk1	-1.52235	7.55917	2.20489e-05	0.00198271	down regulated	CD4+ Th Cells
Gfod1	-1.42907	6.84707	2.25204e-05	0.00201477	down regulated	CD4+ Th Cells
Pmepa1	-1.51825	6.80788	2.3353e-05	0.00206816	down regulated	CD4+ Th Cells
Vps37b	-1.21751	10.3793	2.37402e-05	0.00209188	down regulated	CD4+ Th Cells
Spsb1	-2.71678	3.98001	2.84526e-05	0.00243374	down regulated	CD4+ Th Cells
Myo1b	-5.5001	2.64955	3.19026e-05	0.00268948	down regulated	CD4+ Th Cells
Prkd3	-1.56054	6.29414	3.86463e-05	0.00319652	down regulated	CD4+ Th Cells
Atp2a1	-3.53401	4.0572	4.32267e-05	0.00352549	down regulated	CD4+ Th Cells
Rptor	-1.37197	7.69784	4.49519e-05	0.00364922	down regulated	CD4+ Th Cells
Eprs	-1.32088	7.32902	4.74687e-05	0.00383578	down regulated	CD4+ Th Cells
Nkg7	-1.2955	8.03663	5.46782e-05	0.00428567	down regulated	CD4+ Th Cells
Nudt4	-1.38545	6.82384	5.52118e-05	0.00428567	down regulated	CD4+ Th Cells
Fam25c	-5.71214	2.70496	6.01693e-05	0.00462749	down regulated	CD4+ Th Cells
Fgl2	-1.73496	5.92392	6.31361e-05	0.00477532	down regulated	CD4+ Th Cells
Cd8a	-1.91571	5.46397	7.30001e-05	0.00542397	down regulated	CD4+ Th Cells
Tnfsf11	-1.33683	7.91884	7.62171e-05	0.00561541	down regulated	CD4+ Th Cells
Tnnt3	-2.80744	4.31973	8.0539e-05	0.00583575	down regulated	CD4+ Th Cells
Socs1	-1.70503	5.71335	8.12473e-05	0.00586285	down regulated	CD4+ Th Cells
Cd7	-1.62027	5.68336	8.57924e-05	0.00614029	down regulated	CD4+ Th Cells
Slc41a2	-1.28977	7.16808	9.23434e-05	0.0065292	down regulated	CD4+ Th Cells
Tyrobp	-2.17894	4.65785	0.000107803	0.0074422	down regulated	CD4+ Th Cells
Cd244a	-2.99338	3.32298	0.000126316	0.00848637	down regulated	CD4+ Th Cells
Tmcc3	-3.02203	3.2565	0.000141477	0.00934452	down regulated	CD4+ Th Cells
Cdc42ep3	-1.72782	5.41765	0.000142819	0.00934452	down regulated	CD4+ Th Cells
Calca	-3.08765	3.97111	0.000151428	0.00987099	down regulated	CD4+ Th Cells
Myl1	-3.13243	4.14807	0.000161483	0.0104103	down regulated	CD4+ Th Cells
Klf4	-2.3345	4.44608	0.000170746	0.0109271	down regulated	CD4+ Th Cells
Dbf4	-1.63941	5.61219	0.000172735	0.0109743	down regulated	CD4+ Th Cells
Ccl5	-1.29245	9.37737	0.000174142	0.0110237	down regulated	CD4+ Th Cells
mt-Co2	-1.1517	13.0026	0.000177534	0.0111579	down regulated	CD4+ Th Cells
Spryd7	-2.72718	3.54977	0.000213396	0.0130836	down regulated	CD4+ Th Cells
Il9r	-4.20959	2.57292	0.000214875	0.0131283	down regulated	CD4+ Th Cells
Elovl5	-1.12821	8.14189	0.000226792	0.0138083	down regulated	CD4+ Th Cells
Tgfbr3	-1.72651	5.68847	0.000245206	0.0146382	down regulated	CD4+ Th Cells
Igfbp4	-3.72169	2.6007	0.000245431	0.0146382	down regulated	CD4+ Th Cells
Itpkb	-1.05477	9.4054	0.000247977	0.0147399	down regulated	CD4+ Th Cells
Capg	-1.26916	6.83871	0.000256718	0.015208	down regulated	CD4+ Th Cells
Acvr2a	-1.30667	6.72468	0.0002669	0.0157142	down regulated	CD4+ Th Cells
Gzma	-1.90842	6.84949	0.000282093	0.0163792	down regulated	CD4+ Th Cells
Samd3	-2.60401	3.90188	0.000323569	0.0184213	down regulated	CD4+ Th Cells
Cd160	-2.33607	3.79832	0.00033101	0.0186632	down regulated	CD4+ Th Cells
Hist1h1b	-2.3869	3.90372	0.000338986	0.0189303	down regulated	CD4+ Th Cells
Ifit1	-2.34011	4.64668	0.000341195	0.0189331	down regulated	CD4+ Th Cells
Spry2	-2.44527	3.99949	0.00036575	0.0200419	down regulated	CD4+ Th Cells
Itsn1	-1.98464	4.7959	0.000369037	0.0201591	down regulated	CD4+ Th Cells
Cx3cr1	-2.54031	4.05573	0.000384443	0.02049	down regulated	CD4+ Th Cells
Kctd12	-1.29056	6.89408	0.000438163	0.0227988	down regulated	CD4+ Th Cells
Rundc3b	-1.02702	8.40466	0.000503259	0.025653	down regulated	CD4+ Th Cells
Cntn1	-3.636	2.58113	0.000546491	0.0273013	down regulated	CD4+ Th Cells
Cebpb	-1.30667	6.32204	0.000554381	0.0275386	down regulated	CD4+ Th Cells
Vamp1	-1.80074	4.58161	0.000579053	0.028602	down regulated	CD4+ Th Cells
Cd27	-1.52412	5.74401	0.000596952	0.0293209	down regulated	CD4+ Th Cells
Dusp10	-1.14677	7.13421	0.00059904	0.0293412	down regulated	CD4+ Th Cells
Plaur	-2.6684	3.37314	0.000648125	0.0312222	down regulated	CD4+ Th Cells
Akr1c13	-3.61786	2.81705	0.000688332	0.0327987	down regulated	CD4+ Th Cells
Pik3r1	-1.00893	8.1892	0.000699169	0.0332247	down regulated	CD4+ Th Cells
Zcchc14	-4.88646	2.30414	0.000812714	0.0372349	down regulated	CD4+ Th Cells
Gm14718	-1.96348	4.4216	0.000813287	0.0372349	down regulated	CD4+ Th Cells
Trio	-1.48523	5.24066	0.000852117	0.0383903	down regulated	CD4+ Th Cells
Ctsw	-1.13578	7.6486	0.000940448	0.0418547	down regulated	CD4+ Th Cells
Stn1	-1.5343	5.45108	0.000964351	0.0428098	down regulated	CD4+ Th Cells
Errfi1	-1.20454	6.31739	0.00102889	0.0451423	down regulated	CD4+ Th Cells
Cers6	-1.86114	4.41443	0.00111821	0.0485342	down regulated	CD4+ Th Cells
Panx1	-1.5453	5.34068	0.00112263	0.0486056	down regulated	CD4+ Th Cells
Satb1	5.00525	9.69687	1.20963e-16	1.66965e-12	up regulated	Tregs
Gimap4	9.23025	8.37744	3.30449e-12	2.28059e-08	up regulated	Tregs
Gzmb	3.32315	9.79278	1.45901e-11	6.71291e-08	up regulated	Tregs
Gimap7	8.45591	7.71954	1.64856e-08	5.68876e-05	up regulated	Tregs
Sell	8.37528	7.65068	4.07609e-08	9.37703e-05	up regulated	Tregs
Izumo1r	4.42082	7.87127	1.63013e-07	0.000281259	up regulated	Tregs
Lef1	8.09755	7.41736	3.45377e-07	0.00046081	up regulated	Tregs
Ifi27l2a	2.15295	10.1483	3.67232e-07	0.00046081	up regulated	Tregs
Il1r2	4.20283	7.68791	9.50518e-07	0.00109333	up regulated	Tregs
Arhgap15	1.76974	10.7163	6.11326e-06	0.00527383	up regulated	Tregs
Tmsb10	1.64759	11.0551	1.24233e-05	0.0095266	up regulated	Tregs
Rcor1	3.41642	7.86515	1.66127e-05	0.0117369	up regulated	Tregs
Themis	7.4835	6.90731	1.92474e-05	0.0120894	up regulated	Tregs
Phf21a	2.82475	8.22199	2.04537e-05	0.0120894	up regulated	Tregs
Prkca	1.82079	9.55957	2.31732e-05	0.0120894	up regulated	Tregs
Runx2	1.8591	9.48314	2.3648e-05	0.0120894	up regulated	Tregs
Tbl1x	7.66027	7.04362	2.80341e-05	0.0136848	up regulated	Tregs
Dennd1a	2.18624	8.37397	3.4384e-05	0.0158201	up regulated	Tregs
Prkcb	7.52738	6.94119	4.15158e-05	0.0182698	up regulated	Tregs
R3hdm2	7.34531	6.80207	4.47803e-05	0.0182698	up regulated	Tregs
Gfpt1	7.35246	6.80278	4.47852e-05	0.0182698	up regulated	Tregs
Hk2	7.39727	6.83513	4.50028e-05	0.0182698	up regulated	Tregs
Hip1	2.91263	7.93697	5.16664e-05	0.0199327	up regulated	Tregs
Rabgap1l	1.63294	10.134	5.39415e-05	0.0199327	up regulated	Tregs
Nin	3.71847	7.29195	5.40847e-05	0.0199327	up regulated	Tregs
Abhd18	2.73887	7.79847	5.48752e-05	0.0199327	up regulated	Tregs
Entpd1	2.53786	7.61507	6.55753e-05	0.0227979	up regulated	Tregs
Map2k1	2.78602	7.83728	6.86044e-05	0.0227979	up regulated	Tregs
Lag3	7.37603	6.81397	6.91043e-05	0.0227979	up regulated	Tregs
Egln1	2.37862	8.37116	7.85384e-05	0.0252108	up regulated	Tregs
Samhd1	1.74291	9.31932	9.48024e-05	0.029079	up regulated	Tregs
AW112010	1.54579	9.79947	9.75876e-05	0.0292827	up regulated	Tregs
Tpi1	2.23178	8.25115	0.000105484	0.0293664	up regulated	Tregs
Cysltr2	7.28716	6.74283	0.000105491	0.0293664	up regulated	Tregs
Ccl4	7.34079	6.78259	0.000106081	0.0293664	up regulated	Tregs
Airn	7.36985	6.8033	0.000106377	0.0293664	up regulated	Tregs
Gm17767	7.02163	6.541	0.000114001	0.030854	up regulated	Tregs
Cux1	1.93894	8.77364	0.000145972	0.038016	up regulated	Tregs
Mllt3	2.20763	8.21181	0.000174791	0.0446786	up regulated	Tregs
Xrcc4	6.95731	6.49315	0.000179931	0.045156	up regulated	Tregs
2210408F21Rik	2.7664	7.32028	0.000185582	0.0457427	up regulated	Tregs
Tap1	2.40208	7.8662	0.000203655	0.0493166	up regulated	Tregs
mt-Nd2	-2.03877	10.9378	2.90961e-08	8.03228e-05	down regulated	Tregs
mt-Nd4l	-2.12223	9.26125	1.01136e-07	0.000199425	down regulated	Tregs
mt-Nd4	-1.84858	11.8543	3.4534e-07	0.00046081	down regulated	Tregs
mt-Nd3	-1.78443	9.73594	1.71512e-06	0.00182106	down regulated	Tregs
mt-Co3	-1.65502	13.3594	4.02959e-06	0.00397288	down regulated	Tregs
Lmna	-1.75785	9.61249	4.46551e-06	0.00410916	down regulated	Tregs
mt-Atp6	-1.61026	13.2193	6.87431e-06	0.00558153	down regulated	Tregs
mt-Nd1	-1.55656	11.3829	1.70063e-05	0.0117369	down regulated	Tregs
Igfbp5	-7.76562	5.10323	2.14676e-05	0.0120894	down regulated	Tregs
Acta1	-7.74073	5.02653	2.24991e-05	0.0120894	down regulated	Tregs
mt-Cytb	-1.51824	12.202	2.31472e-05	0.0120894	down regulated	Tregs
Sfn	-2.65133	6.16204	2.87516e-05	0.0136848	down regulated	Tregs
Trim36	-5.55122	4.92948	6.93697e-05	0.0227979	down regulated	Tregs
mt-Co2	-1.39835	12.9893	8.54108e-05	0.0267937	down regulated	Tregs
Gm11290	-2.28951	6.77914	0.00014249	0.0378228	down regulated	Tregs
Cxcl2	12.2453	12.1173	1.52624e-08	0.000139946	up regulated	CD8+ Cells
S100a9	12.1847	12.0616	2.20024e-08	0.000139946	up regulated	CD8+ Cells
S100a8	11.9359	11.8222	4.88474e-08	0.000207129	up regulated	CD8+ Cells
Ccl4	11.7425	11.634	1.38847e-07	0.000441569	up regulated	CD8+ Cells
Acod1	10.8319	10.7817	1.00239e-05	0.0141682	up regulated	CD8+ Cells
Fth1	3.28339	13.9566	1.29853e-05	0.0165186	up regulated	CD8+ Cells
S100a6	10.7317	10.6817	1.59552e-05	0.0180565	up regulated	CD8+ Cells
Il1rn	10.5834	10.5416	1.70331e-05	0.0180565	up regulated	CD8+ Cells
Camk4	10.561	10.5304	2.13029e-05	0.0199026	up regulated	CD8+ Cells
Thbs1	10.6615	10.6167	2.22536e-05	0.0199026	up regulated	CD8+ Cells
Icos	10.6762	10.6402	2.34682e-05	0.0199026	up regulated	CD8+ Cells
Emb	10.428	10.408	4.14668e-05	0.0329687	up regulated	CD8+ Cells
Rpl27	10.3373	10.3183	5.98435e-05	0.0423428	up regulated	CD8+ Cells
Nfkbia	10.3475	10.3313	5.99144e-05	0.0423428	up regulated	CD8+ Cells
Ncr1	-4.13281	7.7657	9.41485e-07	0.00239533	down regulated	CD8+ Cells
Trps1	-2.68622	10.431	3.00781e-06	0.00637705	down regulated	CD8+ Cells
Prdx1	-3.20191	8.74471	3.61028e-06	0.00656091	down regulated	CD8+ Cells
Ccl5	-2.52319	11.673	4.45142e-06	0.00707831	down regulated	CD8+ Cells
AA467197	9.40542	9.2183	5.80518e-13	7.13864e-09	up regulated	γδ T cells
Runx2	3.49887	10.1419	1.00964e-09	5.60828e-06	up regulated	γδ T cells
AW112010	3.56066	10.2254	1.36821e-09	5.60828e-06	up regulated	γδ T cells
Themis	8.48446	8.46737	1.88838e-09	5.80534e-06	up regulated	γδ T cells
Ly6a	3.91282	9.37622	3.00844e-09	7.39896e-06	up regulated	γδ T cells
Ifng	8.23444	8.24817	1.70986e-08	3.50435e-05	up regulated	γδ T cells
Plac8	8.21562	8.23926	2.04874e-08	3.59904e-05	up regulated	γδ T cells
Slc2a3	8.11108	8.14003	4.91104e-08	7.54888e-05	up regulated	γδ T cells
Ccl5	7.73442	7.787	1.02888e-07	0.000140579	up regulated	γδ T cells
Ctla4	4.73428	8.76178	1.72642e-07	0.000192998	up regulated	γδ T cells
Il12rb2	7.88986	7.9391	2.11478e-07	0.000216712	up regulated	γδ T cells
Ms4a4b	7.78855	7.87202	5.71688e-07	0.000540773	up regulated	γδ T cells
Btbd11	7.31174	7.4267	6.69646e-07	0.000547917	up regulated	γδ T cells
Ly6c2	7.45241	7.57149	6.84807e-07	0.000547917	up regulated	γδ T cells
Gm2682	7.47695	7.59202	7.12912e-07	0.000547917	up regulated	γδ T cells
Serpinb9	4.55104	8.59046	7.86626e-07	0.000569008	up regulated	γδ T cells
Csf2	7.36348	7.5023	1.05774e-06	0.000722611	up regulated	γδ T cells
Myo10	4.63118	7.77528	1.24149e-06	0.000803504	up regulated	γδ T cells
Tmem163	4.09732	8.07397	1.71668e-06	0.000974283	up regulated	γδ T cells
Btg2	2.73193	8.7327	2.50188e-06	0.00133763	up regulated	γδ T cells
Ccr5	3.48484	8.7538	4.00036e-06	0.00200712	up regulated	γδ T cells
Klrc1	3.58171	8.10044	4.08051e-06	0.00200712	up regulated	γδ T cells
Rbm47	3.34238	8.25074	4.6559e-06	0.00220206	up regulated	γδ T cells
Gimap4	7.09818	7.2903	8.52996e-06	0.00352353	up regulated	γδ T cells
Nkg7	3.42895	7.94785	8.5569e-06	0.00352353	up regulated	γδ T cells
Klrc2	4.33052	7.52229	8.59606e-06	0.00352353	up regulated	γδ T cells
Arhgap26	2.47488	9.54736	1.22909e-05	0.00478848	up regulated	γδ T cells
Epas1	7.11543	7.31098	1.24609e-05	0.00478848	up regulated	γδ T cells
Peli1	2.54533	9.1056	1.30827e-05	0.00487508	up regulated	γδ T cells
Gm49890	3.24331	7.82687	1.46519e-05	0.00529926	up regulated	γδ T cells
Ddit4	6.92155	7.15167	1.83387e-05	0.00623306	up regulated	γδ T cells
Bhlhe40	2.48147	9.89127	1.87544e-05	0.00623306	up regulated	γδ T cells
Cd6	6.88825	7.12599	2.50797e-05	0.00790782	up regulated	γδ T cells
Vps54	2.23059	9.57095	2.62721e-05	0.00797254	up regulated	γδ T cells
Eno1	2.72785	8.54902	2.84635e-05	0.00833008	up regulated	γδ T cells
Pecam1	2.54107	9.19208	2.91285e-05	0.00833008	up regulated	γδ T cells
Rgs1	2.5295	9.40392	3.0088e-05	0.00840891	up regulated	γδ T cells
Hip1	3.451	7.55512	4.05997e-05	0.0110945	up regulated	γδ T cells
Tent5a	3.9825	7.24255	4.48255e-05	0.011983	up regulated	γδ T cells
Spred2	6.82444	7.07443	5.17425e-05	0.0135378	up regulated	γδ T cells
Anxa2	2.20942	9.48021	5.70366e-05	0.0142224	up regulated	γδ T cells
Gramd3	2.37033	9.05537	5.78285e-05	0.0142224	up regulated	γδ T cells
Chsy1	3.96447	7.23098	6.11873e-05	0.0142468	up regulated	γδ T cells
Plekhg1	4.45585	7.69673	6.25622e-05	0.0142468	up regulated	γδ T cells
Sh2d2a	2.0536	8.93419	6.51829e-05	0.0143913	up regulated	γδ T cells
Srgap3	4.01258	7.27009	6.55374e-05	0.0143913	up regulated	γδ T cells
Pdgfb	6.38051	6.7592	6.91315e-05	0.0148841	up regulated	γδ T cells
Lyst	3.26317	7.39885	7.53194e-05	0.0154367	up regulated	γδ T cells
Wipf1	2.72449	8.02561	0.000105909	0.0212818	up regulated	γδ T cells
Il13	6.35975	6.73003	0.000107441	0.0212818	up regulated	γδ T cells
Ptgs2	6.12786	6.59658	0.000109031	0.0212818	up regulated	γδ T cells
Hif1a	1.9141	10.3734	0.00011635	0.0223556	up regulated	γδ T cells
Ttc39c	2.23171	8.36379	0.000126078	0.0228962	up regulated	γδ T cells
Lamc1	2.2961	8.56728	0.000129222	0.0230296	up regulated	γδ T cells
Rnf19a	2.83217	7.5002	0.000138905	0.0244016	up regulated	γδ T cells
Hist1h2bc	3.81425	7.11359	0.000141478	0.0245036	up regulated	γδ T cells
Il18rap	2.2394	9.31271	0.000152996	0.0261304	up regulated	γδ T cells
2310001H17Rik	6.22644	6.64826	0.000168364	0.0282269	up regulated	γδ T cells
Gm36723	2.31538	8.8742	0.000169862	0.0282269	up regulated	γδ T cells
Cd274	3.04995	7.72401	0.000188665	0.0309336	up regulated	γδ T cells
Arl15	2.20438	8.8255	0.000196489	0.0317924	up regulated	γδ T cells
Dock9	3.81677	7.11626	0.00020249	0.032338	up regulated	γδ T cells
Cflar	3.07735	7.7926	0.000227919	0.0351822	up regulated	γδ T cells
Fcho2	2.44607	7.99589	0.000235239	0.0357127	up regulated	γδ T cells
Il22	2.97784	8.10925	0.000243451	0.0365087	up regulated	γδ T cells
Serpinb6b	3.10567	8.24832	0.000260161	0.037669	up regulated	γδ T cells
Il1r2	6.33144	6.6995	0.000263293	0.037669	up regulated	γδ T cells
Synj1	6.30609	6.68837	0.000263441	0.037669	up regulated	γδ T cells
Sytl3	2.22152	9.08036	0.000276859	0.0383332	up regulated	γδ T cells
Acsbg1	2.47684	7.54107	0.000277438	0.0383332	up regulated	γδ T cells
Cdk6	2.2633	7.9902	0.000334342	0.0453421	up regulated	γδ T cells
Bnip3	6.50739	6.83167	0.00033554	0.0453421	up regulated	γδ T cells
Mctp2	4.21264	7.50609	0.000343074	0.0458564	up regulated	γδ T cells
Mndal	2.64841	7.36392	0.000351457	0.0464717	up regulated	γδ T cells
Itgae	-3.68507	7.58379	1.17953e-07	0.000145047	down regulated	γδ T cells
Mt2	-3.10826	8.19434	1.54174e-06	0.000947942	down regulated	γδ T cells
Hlf	-3.49465	7.53968	1.74304e-06	0.000974283	down regulated	γδ T cells
Tiam1	-2.73722	7.36601	5.55566e-06	0.00253029	down regulated	γδ T cells
Sdc4	-2.42912	9.33211	1.78351e-05	0.00623306	down regulated	γδ T cells
Tmtc2	-2.51917	9.29229	2.21529e-05	0.00716878	down regulated	γδ T cells
Il17f	-3.23977	8.15296	2.65816e-05	0.00797254	down regulated	γδ T cells
Tnfsf8	-3.89988	6.43033	5.5099e-05	0.0141157	down regulated	γδ T cells
Trdc	-2.65098	8.33085	6.1419e-05	0.0142468	down regulated	γδ T cells
Itsn1	-3.3147	6.3999	6.23345e-05	0.0142468	down regulated	γδ T cells
Cmc2	-3.40121	6.20926	7.02023e-05	0.0148841	down regulated	γδ T cells
Bend4	-5.29757	6.10642	7.45365e-05	0.0154367	down regulated	γδ T cells
Dll1	-4.47265	6.05545	0.000123038	0.0228962	down regulated	γδ T cells
Krt83	-2.77198	6.44937	0.000125626	0.0228962	down regulated	γδ T cells
Rnf220	-2.71209	7.09685	0.000126611	0.0228962	down regulated	γδ T cells
Cx3cl1	-4.33081	5.96078	0.000211501	0.033344	down regulated	γδ T cells
Fem1b	-2.18301	7.23798	0.000228883	0.0351822	down regulated	γδ T cells
Ccr7	-2.123	8.2036	0.000258938	0.037669	down regulated	γδ T cells
Flnb	-2.05003	7.69589	0.000266923	0.0377282	down regulated	γδ T cells
Epsti1	2.49333	9.09671	1.99483e-07	0.000416491	up regulated	NK Cells
Tspan13	2.83942	7.74336	5.85e-07	0.00106872	up regulated	NK Cells
Pvt1	2.54042	7.50321	8.84519e-06	0.0129272	up regulated	NK Cells
Gbp5	7.96953	6.63175	1.09215e-05	0.0145107	up regulated	NK Cells
Enox2	7.851	6.52755	2.14821e-05	0.0244533	up regulated	NK Cells
Dtnb	7.96176	6.62367	2.20246e-05	0.0244533	up regulated	NK Cells
Atf7ip	2.06035	7.78578	2.34243e-05	0.0244533	up regulated	NK Cells
Evl	2.53583	7.7999	3.54026e-05	0.0344939	up regulated	NK Cells
Gm26917	2.25637	8.47336	3.93772e-05	0.0359686	up regulated	NK Cells
Hbb-bs	-12.286	10.0786	6.95855e-37	1.01699e-32	down regulated	NK Cells
Hba-a1	-11.2245	8.84317	4.1303e-29	3.01822e-25	down regulated	NK Cells
Hba-a2	-9.7099	8.60797	1.12654e-27	5.48814e-24	down regulated	NK Cells
Hbb-bt	-10.1394	7.33562	9.97905e-20	3.6461e-16	down regulated	NK Cells
Csf2	-5.13083	5.36304	1.81018e-09	5.29115e-06	down regulated	NK Cells
Cks2	-2.78537	6.74785	8.48637e-08	0.000206714	down regulated	NK Cells
Cd83	-2.2589	7.56741	8.76051e-07	0.00142261	down regulated	NK Cells
Figure 3E
Upregulated KEGG Parhways of Lymphoid cluster
CD4+ Th Cells
ID	Description	GeneRatio	BgRatio	pvalue	p.adjust	qvalue	geneID	Count
mmu04659	Th17 cell differentiation	14/119	105/9717	2.82725e-11	6.38958e-09	5.11881e-09	16177/209590/16184/15251/15978/18035/12504/20850/12500/50929/20851/12503/16171/16818	14
mmu04060	Cytokine-cytokine receptor interaction	17/119	294/9717	9.46484e-08	8.11018e-06	6.49721e-06	16178/22163/16994/16177/330122/209590/85030/16184/16174/15978/12504/17082/12768/12981/12977/50929/16171	17
mmu00010	Glycolysis / Gluconeogenesis	9/119	67/9717	1.07657e-07	8.11018e-06	6.49721e-06	13806/72157/21991/18655/18648/56421/18746/18641/16828	9
mmu05143	African trypanosomiasis	7/119	39/9717	3.84714e-07	2.17363e-05	1.74134e-05	100503605/15122/110257/101488143/18798/15978/14682	7
mmu04658	Th1 and Th2 cell differentiation	9/119	88/9717	1.16027e-06	5.24443e-05	4.20141e-05	16184/15978/18035/12504/20850/12500/20851/12503/16818	9
mmu05166	Human T-cell leukemia virus 1 infection	14/119	247/9717	1.78843e-06	6.7364e-05	5.39665e-05	16178/16177/16184/18035/12504/20850/12981/18186/12500/103573/20851/16408/18519/16818	14
mmu05144	Malaria	7/119	57/9717	5.51245e-06	0.000177973	0.000142578	100503605/15122/110257/101488143/18613/15978/16408	7
mmu05323	Rheumatoid arthritis	8/119	87/9717	1.04176e-05	0.000284843	0.000228193	16994/330122/15978/12981/12477/12977/16408/16171	8
mmu05235	PD-L1 expression and PD-1 checkpoint pathway in cancer	8/119	88/9717	1.13433e-05	0.000284843	0.000228193	15251/15978/18035/12504/12500/12503/53314/16818	8
mmu04660	T cell receptor signaling pathway	9/119	122/9717	1.74921e-05	0.000395321	0.000316699	15978/18035/12504/17974/12981/12477/12500/12503/16818	9
mmu05230	Central carbon metabolism in cancer	7/119	69/9717	1.99277e-05	0.000409424	0.000327997	15251/18648/56421/18746/80879/18641/16828	7
mmu04922	Glucagon signaling pathway	8/119	104/9717	3.86287e-05	0.000727507	0.000582819	18798/16438/18648/56421/18746/14682/18641/16828	8
mmu01230	Biosynthesis of amino acids	7/119	79/9717	4.84035e-05	0.000818279	0.000655538	13806/21991/18655/18648/56421/18746/18641	7
mmu05146	Amoebiasis	8/119	108/9717	5.06898e-05	0.000818279	0.000655538	16178/16177/330122/226519/18798/15978/12981/14682	8
mmu04066	HIF-1 signaling pathway	8/119	116/9717	8.43377e-05	0.00127069	0.00101797	13806/15251/18655/15978/112405/56421/18641/16828	8
mmu04640	Hematopoietic cell lineage	7/119	94/9717	0.000146944	0.00207559	0.00166279	16178/16177/16184/12504/12981/12500/12977	7
mmu05142	Chagas disease	7/119	103/9717	0.00025981	0.00345395	0.00276702	18798/15978/18035/12633/12500/14682/12503	7
mmu00601	Glycosphingolipid biosynthesis - lacto and neolacto series	4/119	27/9717	0.00030183	0.00378964	0.00303595	20441/20443/14538/26878	4
mmu01200	Carbon metabolism	7/119	122/9717	0.000725696	0.00863197	0.00691522	13806/21991/18655/18648/56421/18746/18641	7
mmu03250	Viral life cycle - HIV-1	5/119	62/9717	0.000938875	0.0101041	0.00809456	18550/80287/12504/103573/18519	5
mmu05321	Inflammatory bowel disease	5/119	62/9717	0.000938875	0.0101041	0.00809456	209590/16174/15978/50929/16171	5
mmu04630	JAK-STAT signaling pathway	8/119	171/9717	0.00116724	0.0119908	0.00960602	209590/16184/15978/20850/18712/12981/50929/20851	8
mmu04380	Osteoclast differentiation	7/119	136/9717	0.00137404	0.0135014	0.0108162	16177/14728/16438/15978/18035/12977/16818	7
mmu05221	Acute myeloid leukemia	5/119	70/9717	0.00162489	0.015301	0.0122579	16842/20850/18712/12981/20851	5
mmu04064	NF-kappa B signaling pathway	6/119	106/9717	0.00187379	0.0169391	0.0135702	16994/16177/330122/18035/12633/16818	6
mmu04919	Thyroid hormone signaling pathway	6/119	120/9717	0.00349461	0.0303762	0.024335	210789/18798/15251/56421/18641/18519	6
mmu04650	Natural killer cell mediated cytotoxicity	6/119	122/9717	0.00379168	0.0317377	0.0254257	15978/12981/16408/16641/12503/16818	6
mmu04657	IL-17 signaling pathway	5/119	93/9717	0.00558678	0.0450933	0.0361251	330122/15978/18035/12981/16171	5
mmu05167	Kaposi sarcoma-associated herpesvirus infection	8/119	223/9717	0.00600863	0.0460257	0.036872	16842/330122/15251/16438/18035/12768/12981/17164	8
mmu04061	Viral protein interaction with cytokine and cytokine receptor	5/119	95/9717	0.00610961	0.0460257	0.036872	330122/16184/16174/12768/12977	5
mmu00052	Galactose metabolism	3/119	32/9717	0.00685768	0.0499947	0.0400516	72157/56421/18641	3
mmu00030	Pentose phosphate pathway	3/119	34/9717	0.00812827	0.0574059	0.0459889	72157/56421/18641	3
mmu00051	Fructose and mannose metabolism	3/119	36/9717	0.0095285	0.0633365	0.05074	21991/56421/18641	3
mmu05340	Primary immunodeficiency	3/119	36/9717	0.0095285	0.0633365	0.05074	12504/12500/16818	3
mmu05211	Renal cell carcinoma	4/119	70/9717	0.0105371	0.0680392	0.0545074	13819/15251/107746/112405	4
mmu04924	Renin secretion	4/119	76/9717	0.0139448	0.0850673	0.0681489	19217/18798/16438/14682	4
mmu04148	Efferocytosis	6/119	161/9717	0.0140836	0.0850673	0.0681489	18613/19217/15251/16423/171285/17164	6
mmu04935	Growth hormone synthesis, secretion and action	5/119	117/9717	0.0143033	0.0850673	0.0681489	18798/16438/20850/20851/14682	5
mmu04668	TNF signaling pathway	5/119	118/9717	0.014794	0.0857292	0.0686792	330122/18035/12633/12981/12977	5
mmu04662	B cell receptor signaling pathway	4/119	84/9717	0.0194738	0.110027	0.0881448	68713/14728/18035/83490	4
mmu04750	Inflammatory mediator regulation of TRP channels	5/119	130/9717	0.0215819	0.118964	0.0953039	16177/19217/18798/16438/14682	5
mmu04514	Cell adhesion molecules	6/119	179/9717	0.022531	0.121238	0.0971259	18613/171171/12504/74048/12477/16408	6
mmu04915	Estrogen signaling pathway	5/119	134/9717	0.0242305	0.127351	0.102023	18798/16438/21784/14229/14682	5
mmu05135	Yersinia infection	5/119	136/9717	0.0256301	0.131645	0.105464	18035/12504/14682/74117/16818	5
mmu05170	Human immunodeficiency virus 1 infection	7/119	241/9717	0.0284306	0.142785	0.114387	80287/16438/18035/12504/12500/14682/12503	7
mmu04062	Chemokine signaling pathway	6/119	193/9717	0.0310887	0.15274	0.122363	330122/18798/18035/12768/20851/14682	6
mmu05162	Measles	5/119	145/9717	0.0325663	0.156595	0.125451	16184/18035/20850/12500/20851	5
mmu04933	AGE-RAGE signaling pathway in diabetic complications	4/119	101/9717	0.0352317	0.165883	0.132892	18798/20850/18712/20851	4
mmu05163	Human cytomegalovirus infection	7/119	254/9717	0.0362964	0.167221	0.133964	16177/19217/18798/16438/18035/12768/14682	7
mmu04730	Long-term depression	3/119	60/9717	0.0369957	0.167221	0.133964	18798/16438/14682	3
mmu04929	GnRH secretion	3/119	63/9717	0.0418259	0.185346	0.148484	18798/16438/14682	3
mmu04625	C-type lectin receptor signaling pathway	4/119	112/9717	0.0484558	0.20396	0.163396	16985/16438/18035/17164	4
mmu00062	Fatty acid elongation	2/119	29/9717	0.0487061	0.20396	0.163396	70025/170439	2
mmu04720	Long-term potentiation	3/119	67/9717	0.0487339	0.20396	0.163396	18798/16438/14682	3
mmu04928	Parathyroid hormone synthesis, secretion and action	4/119	116/9717	0.0538596	0.218314	0.174895	18798/16438/12393/14682	4
mmu04140	Autophagy - animal	5/119	167/9717	0.0540955	0.218314	0.174895	15251/16438/12633/74747/73683	5
mmu04927	Cortisol synthesis and secretion	3/119	72/9717	0.0581015	0.230367	0.184551	18798/16438/14682	3
mmu05203	Viral carcinogenesis	6/119	228/9717	0.0609924	0.233797	0.187299	18035/20850/18746/20851/17164/18519	6
mmu04130	SNARE interactions in vesicular transport	2/119	33/9717	0.0613865	0.233797	0.187299	74732/58244	2
mmu04918	Thyroid hormone synthesis	3/119	74/9717	0.0620701	0.233797	0.187299	18798/16438/14682	3
mmu04971	Gastric acid secretion	3/119	75/9717	0.0641008	0.235897	0.188981	18798/16438/14682	3
mmu01040	Biosynthesis of unsaturated fatty acids	2/119	34/9717	0.0647151	0.235897	0.188981	70025/170439	2
mmu05220	Chronic myeloid leukemia	3/119	76/9717	0.066162	0.237343	0.19014	18035/20850/20851	3
mmu03018	RNA degradation	3/119	83/9717	0.0814196	0.287513	0.230332	13806/56421/18641	3
mmu04012	ErbB signaling pathway	3/119	84/9717	0.0837139	0.291067	0.233179	20850/17974/20851	3
mmu04540	Gap junction	3/119	86/9717	0.0883851	0.301648	0.241656	18798/16438/14682	3
mmu04612	Antigen processing and presentation	3/119	87/9717	0.0907614	0.301648	0.241656	15978/12504/16641	3
mmu04970	Salivary secretion	3/119	87/9717	0.0907614	0.301648	0.241656	18798/16438/14682	3
mmu04936	Alcoholic liver disease	4/119	141/9717	0.0945988	0.309845	0.248223	16842/330122/18035/16171	4
mmu04912	GnRH signaling pathway	3/119	90/9717	0.0980483	0.316556	0.253599	18798/16438/14682	3
mmu04270	Vascular smooth muscle contraction	4/119	144/9717	0.100256	0.316916	0.253887	51801/18798/16438/14682	4
mmu00620	Pyruvate metabolism	2/119	44/9717	0.100964	0.316916	0.253887	18746/16828	2
mmu05418	Fluid shear stress and atherosclerosis	4/119	148/9717	0.108039	0.330205	0.264533	16178/18613/16177/15978	4
mmu05222	Small cell lung cancer	3/119	94/9717	0.10812	0.330205	0.264533	226519/18035/66197	3
mmu04070	Phosphatidylinositol signaling system	3/119	96/9717	0.113302	0.341416	0.273515	18798/16438/13139	3
mmu03260	Virion - Human immunodeficiency virus	1/119	10/9717	0.115983	0.344898	0.276304	12504	1
mmu04713	Circadian entrainment	3/119	99/9717	0.121249	0.350137	0.280501	18798/16438/14682	3
mmu04015	Rap1 signaling pathway	5/119	214/9717	0.122085	0.350137	0.280501	18798/107746/12977/14682/16408	5
mmu04916	Melanogenesis	3/119	100/9717	0.123942	0.350137	0.280501	16842/18798/14682	3
mmu05215	Prostate cancer	3/119	100/9717	0.123942	0.350137	0.280501	16178/16842/18035	3
mmu05417	Lipid and atherosclerosis	5/119	217/9717	0.127382	0.355412	0.284727	330122/18798/18987/16438/18035	5
mmu04925	Aldosterone synthesis and secretion	3/119	103/9717	0.132153	0.364227	0.291789	18798/16438/14682	3
mmu04934	Cushing syndrome	4/119	162/9717	0.137308	0.373875	0.299518	16842/18798/16438/14682	4
mmu00330	Arginine and proline metabolism	2/119	54/9717	0.141418	0.380483	0.304812	12709/18451	2
mmu05145	Toxoplasmosis	3/119	109/9717	0.149123	0.396492	0.317637	226519/15978/18035	3
mmu00533	Glycosaminoglycan biosynthesis - keratan sulfate	1/119	14/9717	0.158548	0.408697	0.327414	20441	1
mmu04022	cGMP-PKG signaling pathway	4/119	172/9717	0.159974	0.408697	0.327414	242202/18798/16438/14682	4
mmu04725	Cholinergic synapse	3/119	113/9717	0.160809	0.408697	0.327414	18798/16438/14682	3
mmu04724	Glutamatergic synapse	3/119	115/9717	0.166755	0.408697	0.327414	18798/16438/14682	3
mmu04972	Pancreatic secretion	3/119	115/9717	0.166755	0.408697	0.327414	18798/16438/14682	3
mmu05134	Legionellosis	2/119	60/9717	0.167096	0.408697	0.327414	330122/18035	2
mmu05332	Graft-versus-host disease	2/119	60/9717	0.167096	0.408697	0.327414	15978/16641	2
mmu00604	Glycosphingolipid biosynthesis - ganglio series	1/119	15/9717	0.168868	0.408697	0.327414	20447	1
mmu04961	Endocrine and other factor-regulated calcium reabsorption	2/119	61/9717	0.171453	0.408697	0.327414	18798/14682	2
mmu04217	Necroptosis	4/119	177/9717	0.171797	0.408697	0.327414	15978/20850/12633/20851	4
mmu04330	Notch signaling pathway	2/119	63/9717	0.180222	0.422808	0.338719	207521/18519	2
mmu04360	Axon guidance	4/119	181/9717	0.181471	0.422808	0.338719	171171/17974/18186/14159	4
mmu04722	Neurotrophin signaling pathway	3/119	121/9717	0.184967	0.426555	0.341721	107746/18035/17164	3
mmu04980	Cobalamin transport and metabolism	1/119	17/9717	0.189133	0.431758	0.345889	20841	1
mmu04611	Platelet activation	3/119	125/9717	0.19739	0.446102	0.35738	18798/16438/14682	3
mmu05140	Leishmaniasis	2/119	70/9717	0.211388	0.473008	0.378935	15978/18035	2
mmu00562	Inositol phosphate metabolism	2/119	72/9717	0.220396	0.480115	0.384629	21991/18798	2
mmu05223	Non-small cell lung cancer	2/119	72/9717	0.220396	0.480115	0.384629	20850/20851	2
mmu00230	Purine metabolism	3/119	134/9717	0.226034	0.480115	0.384629	242202/72157/11534	3
mmu00532	Glycosaminoglycan biosynthesis - chondroitin sulfate / dermatan sulfate	1/119	21/9717	0.228203	0.480115	0.384629	338362	1
mmu04210	Apoptosis	3/119	135/9717	0.229268	0.480115	0.384629	16438/18035/12633	3
mmu04726	Serotonergic synapse	3/119	135/9717	0.229268	0.480115	0.384629	18798/16438/14682	3
mmu04917	Prolactin signaling pathway	2/119	74/9717	0.229436	0.480115	0.384629	20850/20851	2
mmu04728	Dopaminergic synapse	3/119	136/9717	0.23251	0.482086	0.386208	18798/16438/14682	3
mmu04371	Apelin signaling pathway	3/119	139/9717	0.242288	0.497688	0.398707	18798/16438/14682	3
mmu00515	Mannose type O-glycan biosynthesis	1/119	23/9717	0.247033	0.497688	0.398707	20441	1
mmu03430	Mismatch repair	1/119	23/9717	0.247033	0.497688	0.398707	19891	1
mmu05017	Spinocerebellar ataxia	3/119	141/9717	0.248844	0.497688	0.398707	18798/16438/14682	3
mmu04621	NOD-like receptor signaling pathway	4/119	216/9717	0.272472	0.540164	0.432735	330122/18798/16438/18035	4
mmu04911	Insulin secretion	2/119	86/9717	0.283987	0.557607	0.446709	18798/14682	2
mmu04723	Retrograde endocannabinoid signaling	3/119	153/9717	0.288673	0.557607	0.446709	18798/16438/14682	3
mmu04921	Oxytocin signaling pathway	3/119	153/9717	0.288673	0.557607	0.446709	18798/16438/14682	3
mmu04512	ECM-receptor interaction	2/119	89/9717	0.297617	0.569582	0.456302	226519/16423	2
mmu05202	Transcriptional misregulation in cancer	4/119	226/9717	0.299913	0.569582	0.456302	16178/14011/12981/12393	4
mmu05169	Epstein-Barr virus infection	4/119	228/9717	0.305445	0.575255	0.460847	18035/12500/16408/12503	4
mmu00640	Propanoate metabolism	1/119	31/9717	0.317902	0.593235	0.475251	16828	1
mmu04666	Fc gamma R-mediated phagocytosis	2/119	94/9717	0.320242	0.593235	0.475251	17909/74117	2
mmu05161	Hepatitis B	3/119	164/9717	0.325603	0.594676	0.476405	18035/20850/20851	3
mmu00512	Mucin type O-glycan biosynthesis	1/119	32/9717	0.326282	0.594676	0.476405	20447	1
mmu05160	Hepatitis C	3/119	167/9717	0.335694	0.606649	0.485997	15978/18035/12633	3
mmu05231	Choline metabolism in cancer	2/119	98/9717	0.33822	0.606649	0.485997	15251/13139	2
mmu04710	Circadian rhythm	1/119	34/9717	0.342737	0.609911	0.48861	20893	1
mmu00500	Starch and sucrose metabolism	1/119	35/9717	0.350815	0.619408	0.496219	72157	1
mmu05164	Influenza A	3/119	173/9717	0.355853	0.623073	0.499155	15978/18035/103573	3
mmu03030	DNA replication	1/119	36/9717	0.358794	0.623073	0.499155	19891	1
mmu04310	Wnt signaling pathway	3/119	175/9717	0.362559	0.623073	0.499155	16842/18798/22402	3
mmu04614	Renin-angiotensin system	1/119	37/9717	0.366676	0.623073	0.499155	19025	1
mmu05216	Thyroid cancer	1/119	37/9717	0.366676	0.623073	0.499155	16842	1
mmu05132	Salmonella infection	4/119	252/9717	0.372383	0.625668	0.501234	16842/18035/71999/74117	4
mmu01250	Biosynthesis of nucleotide sugars	1/119	38/9717	0.374461	0.625668	0.501234	72157	1
mmu04020	Calcium signaling pathway	4/119	254/9717	0.37797	0.625668	0.501234	18798/16438/14682/70086	4
mmu05152	Tuberculosis	3/119	180/9717	0.379277	0.625668	0.501234	16985/15978/216238	3
mmu04218	Cellular senescence	3/119	182/9717	0.385941	0.631504	0.505909	16438/15258/17164	3
mmu00260	Glycine, serine and threonine metabolism	1/119	40/9717	0.389749	0.631504	0.505909	18648	1
mmu04931	Insulin resistance	2/119	110/9717	0.391197	0.631504	0.505909	210789/18035	2
mmu03440	Homologous recombination	1/119	42/9717	0.404667	0.648614	0.519617	19891	1
mmu00513	Various types of N-glycan biosynthesis	1/119	43/9717	0.411989	0.651115	0.52162	20441	1
mmu00514	Other types of O-glycan biosynthesis	1/119	43/9717	0.411989	0.651115	0.52162	20441	1
mmu04962	Vasopressin-regulated water reabsorption	1/119	44/9717	0.419222	0.657946	0.527092	18195	1
mmu04144	Endocytosis	4/119	270/9717	0.422445	0.658431	0.527481	16184/212285/74117/216238	4
mmu04670	Leukocyte transendothelial migration	2/119	119/9717	0.429689	0.665136	0.532852	18613/16408	2
mmu04814	Motor proteins	3/119	198/9717	0.438553	0.672497	0.538749	16563/17916/17909	3
mmu03050	Proteasome	1/119	47/9717	0.440396	0.672497	0.538749	15978	1
mmu04930	Type II diabetes mellitus	1/119	48/9717	0.447283	0.678429	0.543502	18746	1
mmu04973	Carbohydrate digestion and absorption	1/119	49/9717	0.454085	0.684155	0.548089	18798	1
mmu04071	Sphingolipid signaling pathway	2/119	126/9717	0.458738	0.686588	0.550038	18798/14682	2
mmu04152	AMPK signaling pathway	2/119	127/9717	0.462819	0.688075	0.551229	56421/18641	2
mmu04151	PI3K-Akt signaling pathway	5/119	367/9717	0.469199	0.688075	0.551229	16184/226519/74747/12977/83490	5
mmu00520	Amino sugar and nucleotide sugar metabolism	1/119	52/9717	0.473999	0.688075	0.551229	72157	1
mmu03460	Fanconi anemia pathway	1/119	52/9717	0.473999	0.688075	0.551229	19891	1
mmu04926	Relaxin signaling pathway	2/119	130/9717	0.474954	0.688075	0.551229	18798/18035	2
mmu00270	Cysteine and methionine metabolism	1/119	55/9717	0.493192	0.707769	0.567006	16828	1
mmu04142	Lysosome	2/119	135/9717	0.494812	0.707769	0.567006	19025/235504	2
mmu03420	Nucleotide excision repair	1/119	58/9717	0.51169	0.718273	0.575421	19891	1
mmu04370	VEGF signaling pathway	1/119	58/9717	0.51169	0.718273	0.575421	17164	1
mmu05213	Endometrial cancer	1/119	58/9717	0.51169	0.718273	0.575421	16842	1
mmu05010	Alzheimer disease	5/119	389/9717	0.520849	0.72604	0.581644	18798/16438/14977/12977/14682	5
mmu05330	Allograft rejection	1/119	60/9717	0.523648	0.72604	0.581644	15978	1
mmu01212	Fatty acid metabolism	1/119	62/9717	0.535316	0.736602	0.590105	170439	1
mmu00561	Glycerolipid metabolism	1/119	63/9717	0.541044	0.736602	0.590105	13139	1
mmu05217	Basal cell carcinoma	1/119	63/9717	0.541044	0.736602	0.590105	16842	1
mmu04072	Phospholipase D signaling pathway	2/119	149/9717	0.547839	0.741387	0.593938	18798/13139	2
mmu04664	Fc epsilon RI signaling pathway	1/119	66/9717	0.557809	0.750386	0.601148	12981	1
mmu04940	Type I diabetes mellitus	1/119	67/9717	0.563261	0.753237	0.603432	15978	1
mmu04261	Adrenergic signaling in cardiomyocytes	2/119	156/9717	0.572873	0.761584	0.610119	18798/14682	2
mmu04622	RIG-I-like receptor signaling pathway	1/119	72/9717	0.589539	0.774627	0.620568	18035	1
mmu04920	Adipocytokine signaling pathway	1/119	72/9717	0.589539	0.774627	0.620568	18035	1
mmu05320	Autoimmune thyroid disease	1/119	76/9717	0.609427	0.793258	0.635493	12477	1
mmu04721	Synaptic vesicle cycle	1/119	77/9717	0.614248	0.793258	0.635493	18195	1
mmu05100	Bacterial invasion of epithelial cells	1/119	77/9717	0.614248	0.793258	0.635493	74117	1
mmu04623	Cytosolic DNA-sensing pathway	1/119	82/9717	0.637482	0.818585	0.655783	18035	1
mmu01232	Nucleotide metabolism	1/119	84/9717	0.646382	0.825324	0.661181	11534	1
mmu05412	Arrhythmogenic right ventricular cardiomyopathy	1/119	86/9717	0.655065	0.831712	0.666299	16842	1
mmu03083	Polycomb repressive complex	1/119	87/9717	0.659327	0.832446	0.666888	228790	1
mmu05210	Colorectal cancer	1/119	88/9717	0.663537	0.833107	0.667417	16842	1
mmu03320	PPAR signaling pathway	1/119	89/9717	0.667695	0.833696	0.667889	11520	1
mmu04727	GABAergic synapse	1/119	90/9717	0.671802	0.834216	0.668305	18195	1
mmu04520	Adherens junction	1/119	92/9717	0.679866	0.835053	0.668976	16842	1
mmu04742	Taste transduction	1/119	92/9717	0.679866	0.835053	0.668976	18798	1
mmu04610	Complement and coagulation cascades	1/119	94/9717	0.687734	0.835633	0.669441	20720	1
mmu05416	Viral myocarditis	1/119	94/9717	0.687734	0.835633	0.669441	16408	1
mmu00564	Glycerophospholipid metabolism	1/119	98/9717	0.702898	0.848975	0.680129	13139	1
mmu04510	Focal adhesion	2/119	202/9717	0.712387	0.848975	0.680129	226519/107746	2
mmu04137	Mitophagy - animal	1/119	101/9717	0.71379	0.848975	0.680129	15251	1
mmu04010	MAPK signaling pathway	3/119	299/9717	0.714249	0.848975	0.680129	16177/12977/17164	3
mmu05205	Proteoglycans in cancer	2/119	204/9717	0.717496	0.848975	0.680129	15251/16438	2
mmu04620	Toll-like receptor signaling pathway	1/119	104/9717	0.724286	0.852545	0.682989	18035	1
mmu04613	Neutrophil extracellular trap formation	2/119	209/9717	0.729941	0.853881	0.684059	18798/16408	2
mmu05016	Huntington disease	3/119	308/9717	0.732977	0.853881	0.684059	18798/16438/14682	3
mmu04974	Protein digestion and absorption	1/119	108/9717	0.737689	0.854962	0.684926	13482	1
mmu04350	TGF-beta signaling pathway	1/119	110/9717	0.744146	0.858046	0.687396	15978	1
mmu05415	Diabetic cardiomyopathy	2/119	217/9717	0.748893	0.859136	0.688269	210789/18798	2
mmu04024	cAMP signaling pathway	2/119	224/9717	0.764538	0.866822	0.694426	19217/18035	2
mmu03013	Nucleocytoplasmic transport	1/119	118/9717	0.768436	0.866822	0.694426	103573	1
mmu05207	Chemical carcinogenesis - receptor activation	2/119	227/9717	0.770982	0.866822	0.694426	20850/20851	2
mmu05208	Chemical carcinogenesis - reactive oxygen species	2/119	229/9717	0.775194	0.866822	0.694426	15251/18035	2
mmu04810	Regulation of actin cytoskeleton	2/119	232/9717	0.781385	0.866822	0.694426	16408/74117	2
mmu05171	Coronavirus disease - COVID-19	3/119	334/9717	0.781723	0.866822	0.694426	18035/12981/18186	3
mmu04114	Oocyte meiosis	1/119	123/9717	0.782441	0.866822	0.694426	16438	1
mmu03008	Ribosome biogenesis in eukaryotes	1/119	125/9717	0.787805	0.868507	0.695776	103573	1
mmu05150	Staphylococcus aureus infection	1/119	128/9717	0.795605	0.872849	0.699255	16408	1
mmu04910	Insulin signaling pathway	1/119	140/9717	0.824065	0.897754	0.719207	107746	1
mmu00190	Oxidative phosphorylation	1/119	141/9717	0.826251	0.897754	0.719207	12856	1
mmu05224	Breast cancer	1/119	147/9717	0.838814	0.897975	0.719383	16842	1
mmu05226	Gastric cancer	1/119	150/9717	0.844753	0.897975	0.719383	16842	1
mmu05322	Systemic lupus erythematosus	1/119	150/9717	0.844753	0.897975	0.719383	15978	1
mmu05022	Pathways of neurodegeneration - multiple diseases	4/119	481/9717	0.847261	0.897975	0.719383	18798/16438/12977/14682	4
mmu05020	Prion disease	2/119	273/9717	0.852192	0.897975	0.719383	226519/16438	2
mmu05012	Parkinson disease	2/119	274/9717	0.853627	0.897975	0.719383	16438/14977	2
mmu04150	mTOR signaling pathway	1/119	158/9717	0.85955	0.897975	0.719383	74747	1
mmu04390	Hippo signaling pathway	1/119	158/9717	0.85955	0.897975	0.719383	16842	1
mmu04080	Neuroactive ligand-receptor interaction	3/119	390/9717	0.862214	0.897975	0.719383	16995/19217/70086	3
mmu04530	Tight junction	1/119	169/9717	0.877639	0.909846	0.728893	74117	1
mmu05225	Hepatocellular carcinoma	1/119	175/9717	0.886511	0.914395	0.732538	16842	1
mmu05206	MicroRNAs in cancer	2/119	303/9717	0.890119	0.914395	0.732538	18712/74747	2
mmu04145	Phagosome	1/119	183/9717	0.897355	0.917657	0.735152	216238	1
mmu05168	Herpes simplex virus 1 infection	3/119	459/9717	0.924976	0.941642	0.754367	18987/15978/18035	3
mmu05165	Human papillomavirus infection	2/119	359/9717	0.938011	0.948659	0.759988	226519/18746	2
mmu04820	Cytoskeleton in muscle cells	1/119	232/9717	0.944618	0.948659	0.759988	13806	1
mmu04014	Ras signaling pathway	1/119	236/9717	0.947346	0.948659	0.759988	12977	1
mmu04714	Thermogenesis	1/119	238/9717	0.948659	0.948659	0.759988	12856	1
Tregs
ID	Description	GeneRatio	BgRatio	pvalue	p.adjust	qvalue	geneID	Count
mmu04066	HIF-1 signaling pathway	5/22	116/9717	4.97866e-06	0.000806544	0.000366849	18750/18751/15277/26395/112405	5
mmu04916	Melanogenesis	4/22	100/9717	6.69981e-05	0.00542685	0.00246835	16842/18750/18751/26395	4
mmu04928	Parathyroid hormone synthesis, secretion and action	4/22	116/9717	0.000119464	0.00543739	0.00247315	18750/12393/18751/26395	4
mmu04650	Natural killer cell mediated cytotoxicity	4/22	122/9717	0.000145243	0.00543739	0.00247315	14939/18750/18751/26395	4
mmu05170	Human immunodeficiency virus 1 infection	5/22	241/9717	0.000167821	0.00543739	0.00247315	18750/18751/26395/56045/21354	5
mmu05163	Human cytomegalovirus infection	5/22	254/9717	0.000214552	0.0057929	0.00263485	18750/18751/26395/20303/21354	5
mmu04370	VEGF signaling pathway	3/22	58/9717	0.000286747	0.00642082	0.00292045	18750/18751/26395	3
mmu04730	Long-term depression	3/22	60/9717	0.000317078	0.00642082	0.00292045	18750/18751/26395	3
mmu04929	GnRH secretion	3/22	63/9717	0.000366341	0.00659414	0.00299928	18750/18751/26395	3
mmu04720	Long-term potentiation	3/22	67/9717	0.000439348	0.00680914	0.00309708	18750/18751/26395	3
mmu05223	Non-small cell lung cancer	3/22	72/9717	0.000542976	0.00680914	0.00309708	18750/18751/26395	3
mmu04310	Wnt signaling pathway	4/22	175/9717	0.000576935	0.00680914	0.00309708	16842/18750/21372/18751	4
mmu05225	Hepatocellular carcinoma	4/22	175/9717	0.000576935	0.00680914	0.00309708	16842/18750/18751/26395	4
mmu05214	Glioma	3/22	74/9717	0.000588445	0.00680914	0.00309708	18750/18751/26395	3
mmu01521	EGFR tyrosine kinase inhibitor resistance	3/22	80/9717	0.000739281	0.00798424	0.00363156	18750/18751/26395	3
mmu04012	ErbB signaling pathway	3/22	84/9717	0.000852359	0.00863014	0.00392534	18750/18751/26395	3
mmu04540	Gap junction	3/22	86/9717	0.000912798	0.00869843	0.0039564	18750/18751/26395	3
mmu04912	GnRH signaling pathway	3/22	90/9717	0.00104171	0.0093754	0.00426431	18750/18751/26395	3
mmu04666	Fc gamma R-mediated phagocytosis	3/22	94/9717	0.00118164	0.010075	0.00458253	18750/18751/26395	3
mmu05231	Choline metabolism in cancer	3/22	98/9717	0.00133293	0.0107968	0.00491081	18750/18751/26395	3
mmu05215	Prostate cancer	3/22	100/9717	0.00141295	0.0108999	0.00495774	16842/16178/26395	3
mmu05202	Transcriptional misregulation in cancer	4/22	226/9717	0.00149904	0.0110384	0.00502072	14939/16178/12393/70122	4
mmu05146	Amoebiasis	3/22	108/9717	0.00176315	0.0124187	0.00564854	16178/18750/18751	3
mmu04725	Cholinergic synapse	3/22	113/9717	0.00200731	0.0135493	0.00616279	18750/18751/26395	3
mmu04935	Growth hormone synthesis, secretion and action	3/22	117/9717	0.00221713	0.014367	0.0065347	18750/18751/26395	3
mmu04919	Thyroid hormone signaling pathway	3/22	120/9717	0.00238315	0.0148489	0.00675387	18750/18751/26395	3
mmu04071	Sphingolipid signaling pathway	3/22	126/9717	0.00273796	0.0164278	0.00747201	18750/18751/26395	3
mmu00051	Fructose and mannose metabolism	2/22	36/9717	0.00294249	0.0168522	0.00766506	15277/21991	2
mmu05216	Thyroid cancer	2/22	37/9717	0.00310638	0.0168522	0.00766506	16842/26395	2
mmu01250	Biosynthesis of nucleotide sugars	2/22	38/9717	0.00327447	0.0168522	0.00766506	14583/15277	2
mmu04960	Aldosterone-regulated sodium reabsorption	2/22	38/9717	0.00327447	0.0168522	0.00766506	18750/18751	2
mmu04726	Serotonergic synapse	3/22	135/9717	0.00332883	0.0168522	0.00766506	18750/18751/26395	3
mmu05143	African trypanosomiasis	2/22	39/9717	0.00344675	0.0169204	0.00769609	18750/18751	2
mmu04270	Vascular smooth muscle contraction	3/22	144/9717	0.00399269	0.019024	0.00865288	18750/18751/26395	3
mmu04921	Oxytocin signaling pathway	3/22	153/9717	0.00473226	0.0219036	0.00996266	18750/18751/26395	3
mmu04150	mTOR signaling pathway	3/22	158/9717	0.00517678	0.0232955	0.0105958	18750/18751/26395	3
mmu04973	Carbohydrate digestion and absorption	2/22	49/9717	0.00539583	0.023625	0.0107456	18751/15277	2
mmu05161	Hepatitis B	3/22	164/9717	0.00574265	0.0244818	0.0111353	18750/18751/26395	3
mmu00520	Amino sugar and nucleotide sugar metabolism	2/22	52/9717	0.00605917	0.0251689	0.0114478	14583/15277	2
mmu05164	Influenza A	3/22	173/9717	0.00665913	0.0269695	0.0122668	18750/18751/26395	3
mmu05213	Endometrial cancer	2/22	58/9717	0.00749173	0.0296015	0.013464	16842/26395	2
mmu04961	Endocrine and other factor-regulated calcium reabsorption	2/22	61/9717	0.00826002	0.0318601	0.0144913	18750/18751	2
mmu03250	Viral life cycle - HIV-1	2/22	62/9717	0.00852371	0.0321126	0.0146061	56045/70122	2
mmu04062	Chemokine signaling pathway	3/22	193/9717	0.00899572	0.0331206	0.0150646	18751/26395/20303	3
mmu04664	Fc epsilon RI signaling pathway	2/22	66/9717	0.00961596	0.0335447	0.0152575	18750/26395	2
mmu00010	Glycolysis / Gluconeogenesis	2/22	67/9717	0.00989832	0.0335447	0.0152575	15277/21991	2
mmu04510	Focal adhesion	3/22	202/9717	0.0101861	0.0335447	0.0152575	18750/18751/26395	3
mmu05205	Proteoglycans in cancer	3/22	204/9717	0.0104626	0.0335447	0.0152575	18750/18751/26395	3
mmu05031	Amphetamine addiction	2/22	69/9717	0.0104741	0.0335447	0.0152575	18750/18751	2
mmu05230	Central carbon metabolism in cancer	2/22	69/9717	0.0104741	0.0335447	0.0152575	15277/26395	2
mmu05211	Renal cell carcinoma	2/22	70/9717	0.0107674	0.0335447	0.0152575	26395/112405	2
mmu05221	Acute myeloid leukemia	2/22	70/9717	0.0107674	0.0335447	0.0152575	16842/26395	2
mmu04613	Neutrophil extracellular trap formation	3/22	209/9717	0.0111729	0.0341512	0.0155333	18750/18751/26395	3
mmu04015	Rap1 signaling pathway	3/22	214/9717	0.0119108	0.0351481	0.0159868	18750/18751/26395	3
mmu04918	Thyroid hormone synthesis	2/22	74/9717	0.0119771	0.0351481	0.0159868	18750/18751	2
mmu04971	Gastric acid secretion	2/22	75/9717	0.0122884	0.0351481	0.0159868	18750/18751	2
mmu05415	Diabetic cardiomyopathy	3/22	217/9717	0.0123669	0.0351481	0.0159868	18750/18751/14583	3
mmu05207	Chemical carcinogenesis - receptor activation	3/22	227/9717	0.0139599	0.0389914	0.0177349	18750/18751/26395	3
mmu04623	Cytosolic DNA-sensing pathway	2/22	82/9717	0.0145666	0.0399964	0.018192	56045/20303	2
mmu04662	B cell receptor signaling pathway	2/22	84/9717	0.0152487	0.0411374	0.018711	18751/26395	2
mmu04014	Ras signaling pathway	3/22	236/9717	0.01549	0.0411374	0.018711	18750/18751/26395	3
mmu04911	Insulin secretion	2/22	86/9717	0.0159445	0.0416613	0.0189493	18750/18751	2
mmu04970	Salivary secretion	2/22	87/9717	0.0162974	0.0419076	0.0190613	18750/18751	2
mmu05210	Colorectal cancer	2/22	88/9717	0.0166537	0.0421547	0.0191737	16842/26395	2
mmu04727	GABAergic synapse	2/22	90/9717	0.0173764	0.0433073	0.0196979	18750/18751	2
mmu05032	Morphine addiction	2/22	92/9717	0.0181123	0.0444575	0.0202211	18750/18751	2
mmu04020	Calcium signaling pathway	3/22	254/9717	0.0188278	0.0455239	0.0207061	18750/18751/70086	3
mmu04070	Phosphatidylinositol signaling system	2/22	96/9717	0.0196234	0.0467499	0.0212638	18750/18751	2
mmu04713	Circadian entrainment	2/22	99/9717	0.0207907	0.0488129	0.0222021	18750/18751	2
mmu05022	Pathways of neurodegeneration - multiple diseases	4/22	481/9717	0.0213211	0.0492498	0.0224008	18750/18751/215114/26395	4
mmu04933	AGE-RAGE signaling pathway in diabetic complications	2/22	101/9717	0.0215848	0.0492498	0.0224008	18750/18751	2
mmu04925	Aldosterone synthesis and secretion	2/22	103/9717	0.0223915	0.0503808	0.0229153	18750/18751	2
mmu04620	Toll-like receptor signaling pathway	2/22	104/9717	0.0227995	0.0505962	0.0230132	26395/20303	2
mmu04064	NF-kappa B signaling pathway	2/22	106/9717	0.0236249	0.0517193	0.023524	18751/20303	2
mmu04931	Insulin resistance	2/22	110/9717	0.0253124	0.0546747	0.0248683	18751/14583	2
mmu04724	Glutamatergic synapse	2/22	115/9717	0.0274895	0.057835	0.0263057	18750/18751	2
mmu04972	Pancreatic secretion	2/22	115/9717	0.0274895	0.057835	0.0263057	18750/18751	2
mmu04010	MAPK signaling pathway	3/22	299/9717	0.0288128	0.0593007	0.0269724	18750/18751/26395	3
mmu03450	Non-homologous end-joining	1/22	13/9717	0.0290541	0.0593007	0.0269724	108138	1
mmu04670	Leukocyte transendothelial migration	2/22	119/9717	0.0292843	0.0593007	0.0269724	18750/18751	2
mmu05206	MicroRNAs in cancer	3/22	303/9717	0.0298144	0.0596289	0.0271216	18750/18751/26395	3
mmu01200	Carbon metabolism	2/22	122/9717	0.0306607	0.0605737	0.0275514	15277/21991	2
mmu04750	Inflammatory mediator regulation of TRP channels	2/22	130/9717	0.0344555	0.0664498	0.0302241	18750/18751	2
mmu04926	Relaxin signaling pathway	2/22	130/9717	0.0344555	0.0664498	0.0302241	18750/26395	2
mmu04210	Apoptosis	2/22	135/9717	0.0369165	0.0703585	0.0320019	14939/26395	2
mmu04728	Dopaminergic synapse	2/22	136/9717	0.0374168	0.0704828	0.0320584	18750/18751	2
mmu04910	Insulin signaling pathway	2/22	140/9717	0.0394442	0.0734479	0.0334071	15277/26395	2
mmu05017	Spinocerebellar ataxia	2/22	141/9717	0.0399576	0.0735583	0.0334573	18750/18751	2
mmu05224	Breast cancer	2/22	147/9717	0.0430919	0.0784369	0.0356763	16842/26395	2
mmu04072	Phospholipase D signaling pathway	2/22	149/9717	0.0441568	0.0794823	0.0361518	18750/26395	2
mmu05226	Gastric cancer	2/22	150/9717	0.044693	0.0795634	0.0361887	16842/26395	2
mmu04723	Retrograde endocannabinoid signaling	2/22	153/9717	0.0463165	0.0815572	0.0370956	18750/18751	2
mmu04934	Cushing syndrome	2/22	162/9717	0.0513166	0.0893903	0.0406583	16842/26395	2
mmu00052	Galactose metabolism	1/22	32/9717	0.0700724	0.120763	0.054928	15277	1
mmu00500	Starch and sucrose metabolism	1/22	35/9717	0.0763958	0.130275	0.0592544	15277	1
mmu05340	Primary immunodeficiency	1/22	36/9717	0.0784945	0.132459	0.060248	21354	1
mmu00250	Alanine, aspartate and glutamate metabolism	1/22	39/9717	0.0847632	0.141563	0.0643888	14583	1
mmu05219	Bladder cancer	1/22	41/9717	0.0889197	0.146822	0.0667806	26395	1
mmu05167	Kaposi sarcoma-associated herpesvirus infection	2/22	223/9717	0.0897246	0.146822	0.0667806	16842/26395	2
mmu05169	Epstein-Barr virus infection	2/22	228/9717	0.0931756	0.150944	0.0686557	12495/21354	2
mmu04930	Type II diabetes mellitus	1/22	48/9717	0.103326	0.165731	0.0753812	15277	1
mmu05166	Human T-cell leukemia virus 1 infection	2/22	247/9717	0.106641	0.169371	0.0770368	16178/26395	2
mmu05132	Salmonella infection	2/22	252/9717	0.110271	0.173437	0.078886	16842/26395	2
mmu02010	ABC transporters	1/22	52/9717	0.11146	0.173621	0.0789699	21354	1
mmu00240	Pyrimidine metabolism	1/22	56/9717	0.119524	0.184409	0.0838766	12495	1
mmu05330	Allograft rejection	1/22	60/9717	0.127518	0.193065	0.0878138	14939	1
mmu05332	Graft-versus-host disease	1/22	60/9717	0.127518	0.193065	0.0878138	14939	1
mmu05217	Basal cell carcinoma	1/22	63/9717	0.133468	0.200202	0.0910601	16842	1
mmu04940	Type I diabetes mellitus	1/22	67/9717	0.141341	0.209126	0.0951189	14939	1
mmu04060	Cytokine-cytokine receptor interaction	2/22	294/9717	0.141999	0.209126	0.0951189	16178/20303	2
mmu05140	Leishmaniasis	1/22	70/9717	0.147201	0.214834	0.0977153	18751	1
mmu00562	Inositol phosphate metabolism	1/22	72/9717	0.151086	0.216602	0.0985194	21991	1
mmu05218	Melanoma	1/22	72/9717	0.151086	0.216602	0.0985194	26395	1
mmu05016	Huntington disease	2/22	308/9717	0.152997	0.217416	0.0988898	217864/215114	2
mmu04917	Prolactin signaling pathway	1/22	74/9717	0.154955	0.218023	0.0991656	26395	1
mmu05212	Pancreatic cancer	1/22	76/9717	0.158807	0.218023	0.0991656	26395	1
mmu05220	Chronic myeloid leukemia	1/22	76/9717	0.158807	0.218023	0.0991656	26395	1
mmu05320	Autoimmune thyroid disease	1/22	76/9717	0.158807	0.218023	0.0991656	14939	1
mmu01230	Biosynthesis of amino acids	1/22	79/9717	0.164553	0.224013	0.10189	21991	1
mmu05171	Coronavirus disease - COVID-19	2/22	334/9717	0.173869	0.233021	0.105987	18750/18751	2
mmu01232	Nucleotide metabolism	1/22	84/9717	0.174046	0.233021	0.105987	12495	1
mmu05412	Arrhythmogenic right ventricular cardiomyopathy	1/22	86/9717	0.177815	0.236115	0.107395	16842	1
mmu04612	Antigen processing and presentation	1/22	87/9717	0.179693	0.236669	0.107647	21354	1
mmu05235	PD-L1 expression and PD-1 checkpoint pathway in cancer	1/22	88/9717	0.181567	0.237208	0.107892	26395	1
mmu04520	Adherens junction	1/22	92/9717	0.189022	0.243479	0.110744	16842	1
mmu01522	Endocrine resistance	1/22	93/9717	0.190876	0.243479	0.110744	26395	1
mmu04914	Progesterone-mediated oocyte maturation	1/22	93/9717	0.190876	0.243479	0.110744	26395	1
mmu04640	Hematopoietic cell lineage	1/22	94/9717	0.192726	0.243918	0.110944	16178	1
mmu04061	Viral protein interaction with cytokine and cytokine receptor	1/22	95/9717	0.194571	0.244345	0.111138	20303	1
mmu04151	PI3K-Akt signaling pathway	2/22	367/9717	0.201031	0.250515	0.113944	18750/26395	2
mmu04668	TNF signaling pathway	1/22	118/9717	0.235925	0.291754	0.132702	26395	1
mmu04722	Neurotrophin signaling pathway	1/22	121/9717	0.241167	0.295762	0.134524	26395	1
mmu04660	T cell receptor signaling pathway	1/22	122/9717	0.242906	0.295762	0.134524	26395	1
mmu04114	Oocyte meiosis	1/22	123/9717	0.244642	0.295762	0.134524	26395	1
mmu04068	FoxO signaling pathway	1/22	132/9717	0.260095	0.311024	0.141466	26395	1
mmu00230	Purine metabolism	1/22	134/9717	0.263488	0.311024	0.141466	12495	1
mmu04915	Estrogen signaling pathway	1/22	134/9717	0.263488	0.311024	0.141466	26395	1
mmu04380	Osteoclast differentiation	1/22	136/9717	0.266866	0.311024	0.141466	26395	1
mmu05135	Yersinia infection	1/22	136/9717	0.266866	0.311024	0.141466	26395	1
mmu04371	Apelin signaling pathway	1/22	139/9717	0.271905	0.314014	0.142826	26395	1
mmu04550	Signaling pathways regulating pluripotency of stem cells	1/22	140/9717	0.273578	0.314014	0.142826	26395	1
mmu04936	Alcoholic liver disease	1/22	141/9717	0.275247	0.314014	0.142826	16842	1
mmu05418	Fluid shear stress and atherosclerosis	1/22	148/9717	0.286825	0.324935	0.147794	16178	1
mmu04261	Adrenergic signaling in cardiomyocytes	1/22	156/9717	0.299842	0.337323	0.153428	18750	1
mmu04390	Hippo signaling pathway	1/22	158/9717	0.303061	0.338592	0.154006	16842	1
mmu04148	Efferocytosis	1/22	161/9717	0.307862	0.341601	0.155374	26395	1
mmu04140	Autophagy - animal	1/22	167/9717	0.317371	0.347392	0.158008	26395	1
mmu05160	Hepatitis C	1/22	167/9717	0.317371	0.347392	0.158008	26395	1
mmu04022	cGMP-PKG signaling pathway	1/22	172/9717	0.325199	0.353572	0.160819	26395	1
mmu04514	Cell adhesion molecules	1/22	179/9717	0.336015	0.362245	0.164764	20343	1
mmu04360	Axon guidance	1/22	181/9717	0.339074	0.362245	0.164764	18750	1
mmu04218	Cellular senescence	1/22	182/9717	0.340599	0.362245	0.164764	26395	1
mmu04145	Phagosome	1/22	183/9717	0.342121	0.362245	0.164764	21354	1
mmu05034	Alcoholism	1/22	207/9717	0.377645	0.397263	0.180692	26395	1
mmu05417	Lipid and atherosclerosis	1/22	217/9717	0.3919	0.409599	0.186302	18750	1
mmu04024	cAMP signaling pathway	1/22	224/9717	0.401693	0.417143	0.189734	26395	1
mmu05208	Chemical carcinogenesis - reactive oxygen species	1/22	229/9717	0.408595	0.421608	0.191764	26395	1
mmu04810	Regulation of actin cytoskeleton	1/22	232/9717	0.4127	0.423148	0.192465	26395	1
mmu05165	Human papillomavirus infection	1/22	359/9717	0.563563	0.574196	0.261168	26395	1
mmu05010	Alzheimer disease	1/22	389/9717	0.593362	0.598012	0.272	26395	1
mmu04080	Neuroactive ligand-receptor interaction	1/22	390/9717	0.594321	0.598012	0.272	70086	1
mmu05168	Herpes simplex virus 1 infection	1/22	459/9717	0.655526	0.655526	0.29816	21354	1
CD8+ Cells
ID	Description	GeneRatio	BgRatio	pvalue	p.adjust	qvalue	geneID	Count
mmu04657	IL-17 signaling pathway	4/12	93/9717	3.67077e-06	0.000297332	0.000231838	20310/20202/20201/18035	4
mmu04064	NF-kappa B signaling pathway	3/12	106/9717	0.000258427	0.0104663	0.00816086	20310/20303/18035	3
mmu04062	Chemokine signaling pathway	3/12	193/9717	0.00148697	0.0401483	0.0313047	20310/20303/18035	3
mmu05134	Legionellosis	2/12	60/9717	0.00237816	0.0481577	0.0375499	20310/18035	2
mmu04623	Cytosolic DNA-sensing pathway	2/12	82/9717	0.00439523	0.0664661	0.0518255	20303/18035	2
mmu04060	Cytokine-cytokine receptor interaction	3/12	294/9717	0.00492342	0.0664661	0.0518255	20310/20303/16181	3
mmu04061	Viral protein interaction with cytokine and cytokine receptor	2/12	95/9717	0.00585683	0.0677718	0.0528435	20310/20303	2
mmu04620	Toll-like receptor signaling pathway	2/12	104/9717	0.00698234	0.0699854	0.0545695	20303/18035	2
mmu04668	TNF signaling pathway	2/12	118/9717	0.00891311	0.0699854	0.0545695	20310/18035	2
mmu04722	Neurotrophin signaling pathway	2/12	121/9717	0.0093548	0.0699854	0.0545695	12326/18035	2
mmu04660	T cell receptor signaling pathway	2/12	122/9717	0.0095042	0.0699854	0.0545695	54167/18035	2
mmu04380	Osteoclast differentiation	2/12	136/9717	0.0117078	0.0781632	0.060946	12326/18035	2
mmu04936	Alcoholic liver disease	2/12	141/9717	0.0125447	0.0781632	0.060946	20310/18035	2
mmu04621	NOD-like receptor signaling pathway	2/12	216/9717	0.0280344	0.142893	0.111417	20310/18035	2
mmu05417	Lipid and atherosclerosis	2/12	217/9717	0.0282758	0.142893	0.111417	20310/18035	2
mmu05167	Kaposi sarcoma-associated herpesvirus infection	2/12	223/9717	0.0297424	0.142893	0.111417	20310/18035	2
mmu04024	cAMP signaling pathway	2/12	224/9717	0.0299898	0.142893	0.111417	12326/18035	2
mmu05163	Human cytomegalovirus infection	2/12	254/9717	0.037797	0.170086	0.132621	20303/18035	2
mmu05340	Primary immunodeficiency	1/12	36/9717	0.0435875	0.185821	0.144889	54167	1
mmu04216	Ferroptosis	1/12	41/9717	0.0495016	0.190931	0.148874	14319	1
mmu05219	Bladder cancer	1/12	41/9717	0.0495016	0.190931	0.148874	21825	1
mmu04672	Intestinal immune network for IgA production	1/12	43/9717	0.0518579	0.190931	0.148874	54167	1
mmu00860	Porphyrin metabolism	1/12	47/9717	0.0565543	0.19917	0.155298	14319	1
mmu05171	Coronavirus disease - COVID-19	2/12	334/9717	0.061935	0.208107	0.162267	19942/18035	2
mmu04978	Mineral absorption	1/12	55/9717	0.0658832	0.208107	0.162267	14319	1
mmu05144	Malaria	1/12	57/9717	0.0682022	0.208107	0.162267	21825	1
mmu04720	Long-term potentiation	1/12	67/9717	0.0797182	0.208107	0.162267	12326	1
mmu05031	Amphetamine addiction	1/12	69/9717	0.0820057	0.208107	0.162267	12326	1
mmu05140	Leishmaniasis	1/12	70/9717	0.0831475	0.208107	0.162267	18035	1
mmu04622	RIG-I-like receptor signaling pathway	1/12	72/9717	0.0854271	0.208107	0.162267	18035	1
mmu04920	Adipocytokine signaling pathway	1/12	72/9717	0.0854271	0.208107	0.162267	18035	1
mmu05214	Glioma	1/12	74/9717	0.0877016	0.208107	0.162267	12326	1
mmu04115	p53 signaling pathway	1/12	75/9717	0.0888369	0.208107	0.162267	21825	1
mmu05220	Chronic myeloid leukemia	1/12	76/9717	0.0899709	0.208107	0.162267	18035	1
mmu04662	B cell receptor signaling pathway	1/12	84/9717	0.0989964	0.208107	0.162267	18035	1
mmu05323	Rheumatoid arthritis	1/12	87/9717	0.10236	0.208107	0.162267	20310	1
mmu04658	Th1 and Th2 cell differentiation	1/12	88/9717	0.103478	0.208107	0.162267	18035	1
mmu05235	PD-L1 expression and PD-1 checkpoint pathway in cancer	1/12	88/9717	0.103478	0.208107	0.162267	18035	1
mmu04512	ECM-receptor interaction	1/12	89/9717	0.104596	0.208107	0.162267	21825	1
mmu04211	Longevity regulating pathway	1/12	90/9717	0.105712	0.208107	0.162267	12326	1
mmu05222	Small cell lung cancer	1/12	94/9717	0.110163	0.208107	0.162267	18035	1
mmu05215	Prostate cancer	1/12	100/9717	0.116802	0.208107	0.162267	18035	1
mmu04925	Aldosterone synthesis and secretion	1/12	103/9717	0.120104	0.208107	0.162267	12326	1
mmu05142	Chagas disease	1/12	103/9717	0.120104	0.208107	0.162267	18035	1
mmu04659	Th17 cell differentiation	1/12	105/9717	0.122299	0.208107	0.162267	18035	1
mmu05146	Amoebiasis	1/12	108/9717	0.125583	0.208107	0.162267	20310	1
mmu05145	Toxoplasmosis	1/12	109/9717	0.126675	0.208107	0.162267	18035	1
mmu04350	TGF-beta signaling pathway	1/12	110/9717	0.127766	0.208107	0.162267	21825	1
mmu04931	Insulin resistance	1/12	110/9717	0.127766	0.208107	0.162267	18035	1
mmu04625	C-type lectin receptor signaling pathway	1/12	112/9717	0.129943	0.208107	0.162267	18035	1
mmu04725	Cholinergic synapse	1/12	113/9717	0.13103	0.208107	0.162267	12326	1
mmu04926	Relaxin signaling pathway	1/12	130/9717	0.14932	0.232594	0.18136	18035	1
mmu04210	Apoptosis	1/12	135/9717	0.154632	0.233536	0.182094	18035	1
mmu05135	Yersinia infection	1/12	136/9717	0.15569	0.233536	0.182094	18035	1
mmu04371	Apelin signaling pathway	1/12	139/9717	0.158859	0.233956	0.182422	12326	1
mmu05162	Measles	1/12	145/9717	0.165164	0.238898	0.186275	18035	1
mmu04921	Oxytocin signaling pathway	1/12	153/9717	0.173503	0.246557	0.192247	12326	1
mmu04148	Efferocytosis	1/12	161/9717	0.181766	0.253683	0.197803	21825	1
mmu05161	Hepatitis B	1/12	164/9717	0.184845	0.253683	0.197803	18035	1
mmu05160	Hepatitis C	1/12	167/9717	0.187913	0.253683	0.197803	18035	1
mmu05164	Influenza A	1/12	173/9717	0.194018	0.257247	0.200583	18035	1
mmu04217	Necroptosis	1/12	177/9717	0.198065	0.257247	0.200583	14319	1
mmu04514	Cell adhesion molecules	1/12	179/9717	0.200081	0.257247	0.200583	54167	1
mmu04145	Phagosome	1/12	183/9717	0.2041	0.258314	0.201414	21825	1
mmu04510	Focal adhesion	1/12	202/9717	0.222937	0.275431	0.214761	21825	1
mmu05205	Proteoglycans in cancer	1/12	204/9717	0.224896	0.275431	0.214761	21825	1
mmu05034	Alcoholism	1/12	207/9717	0.227825	0.275431	0.214761	12326	1
mmu04015	Rap1 signaling pathway	1/12	214/9717	0.234622	0.279476	0.217915	21825	1
mmu05169	Epstein-Barr virus infection	1/12	228/9717	0.248052	0.28333	0.22092	18035	1
mmu05203	Viral carcinogenesis	1/12	228/9717	0.248052	0.28333	0.22092	18035	1
mmu05208	Chemical carcinogenesis - reactive oxygen species	1/12	229/9717	0.249003	0.28333	0.22092	18035	1
mmu04820	Cytoskeleton in muscle cells	1/12	232/9717	0.251849	0.28333	0.22092	21825	1
mmu05170	Human immunodeficiency virus 1 infection	1/12	241/9717	0.260328	0.288857	0.22523	18035	1
mmu05166	Human T-cell leukemia virus 1 infection	1/12	247/9717	0.265932	0.290343	0.226388	18035	1
mmu05132	Salmonella infection	1/12	252/9717	0.270572	0.290343	0.226388	18035	1
mmu04020	Calcium signaling pathway	1/12	254/9717	0.272421	0.290343	0.226388	12326	1
mmu03010	Ribosome	1/12	265/9717	0.282511	0.297187	0.231725	19942	1
mmu05206	MicroRNAs in cancer	1/12	303/9717	0.316389	0.328558	0.256186	21825	1
mmu05165	Human papillomavirus infection	1/12	359/9717	0.363649	0.372855	0.290725	21825	1
mmu04151	PI3K-Akt signaling pathway	1/12	367/9717	0.37015	0.374777	0.292224	21825	1
mmu05168	Herpes simplex virus 1 infection	1/12	459/9717	0.440663	0.440663	0.343597	18035	1
γδ T cells
ID	Description	GeneRatio	BgRatio	pvalue	p.adjust	qvalue	geneID	Count
mmu04060	Cytokine-cytokine receptor interaction	9/39	294/9717	1.79277e-06	0.000189526	0.00014272	15978/20304/16162/12981/12774/16163/16174/50929/16178	9
mmu05146	Amoebiasis	6/39	108/9717	3.97026e-06	0.000189526	0.00014272	15978/20723/12981/226519/20708/16178	6
mmu05321	Inflammatory bowel disease	5/39	62/9717	4.37368e-06	0.000189526	0.00014272	15978/16162/16163/16174/50929	5
mmu04630	JAK-STAT signaling pathway	6/39	171/9717	5.48309e-05	0.001782	0.00134191	15978/16162/12981/18591/16163/50929	6
mmu05167	Kaposi sarcoma-associated herpesvirus infection	6/39	223/9717	0.000236456	0.00614784	0.00462955	12981/12774/18591/19225/15251/12571	6
mmu05323	Rheumatoid arthritis	4/39	87/9717	0.000388236	0.00841178	0.00633438	15978/20304/12477/12981	4
mmu04657	IL-17 signaling pathway	4/39	93/9717	0.000500538	0.00929571	0.00700001	15978/12981/16163/19225	4
mmu04668	TNF signaling pathway	4/39	118/9717	0.00122431	0.019895	0.0149817	20304/12981/19225/12633	4
mmu04650	Natural killer cell mediated cytotoxicity	4/39	122/9717	0.00138532	0.0200102	0.0150684	15978/12981/16641/16642	4
mmu05211	Renal cell carcinoma	3/39	70/9717	0.00271763	0.0331978	0.0249991	13819/18591/15251	3
mmu05418	Fluid shear stress and atherosclerosis	4/39	148/9717	0.00280904	0.0331978	0.0249991	15978/18613/18591/16178	4
mmu04140	Autophagy - animal	4/39	167/9717	0.0043326	0.0469365	0.0353449	74747/15251/12633/12176	4
mmu04658	Th1 and Th2 cell differentiation	3/39	88/9717	0.00518391	0.0480038	0.0361486	15978/16162/16163	3
mmu05235	PD-L1 expression and PD-1 checkpoint pathway in cancer	3/39	88/9717	0.00518391	0.0480038	0.0361486	15978/15251/60533	3
mmu04514	Cell adhesion molecules	4/39	179/9717	0.0055389	0.0480038	0.0361486	12477/12511/18613/60533	4
mmu05222	Small cell lung cancer	3/39	94/9717	0.00622836	0.0490464	0.0369337	19225/226519/12571	3
mmu04061	Viral protein interaction with cytokine and cytokine receptor	3/39	95/9717	0.00641376	0.0490464	0.0369337	20304/12774/16174	3
mmu05142	Chagas disease	3/39	103/9717	0.00801624	0.0578191	0.0435399	15978/20304/12633	3
mmu04659	Th17 cell differentiation	3/39	105/9717	0.00845048	0.0578191	0.0435399	15978/15251/50929	3
mmu05145	Toxoplasmosis	3/39	109/9717	0.00936002	0.0608402	0.0458149	15978/12774/226519	3
mmu04066	HIF-1 signaling pathway	3/39	116/9717	0.0110853	0.0686232	0.0516757	15978/13806/15251	3
mmu04660	T cell receptor signaling pathway	3/39	122/9717	0.0127015	0.0750543	0.0565187	15978/12477/12981	3
mmu05163	Human cytomegalovirus infection	4/39	254/9717	0.0183067	0.103473	0.0779186	20304/12774/19225/12571	4
mmu05144	Malaria	2/39	57/9717	0.0218042	0.117137	0.0882085	15978/18613	2
mmu04370	VEGF signaling pathway	2/39	58/9717	0.0225264	0.117137	0.0882085	27371/19225	2
mmu05332	Graft-versus-host disease	2/39	60/9717	0.0240002	0.120001	0.090365	15978/16641	2
mmu04148	Efferocytosis	3/39	161/9717	0.0263928	0.127076	0.0956931	18613/19225/15251	3
mmu04664	Fc epsilon RI signaling pathway	2/39	66/9717	0.0286513	0.129981	0.0978806	12981/16163	2
mmu05160	Hepatitis C	3/39	167/9717	0.0289958	0.129981	0.0978806	15978/12633/12571	3
mmu05164	Influenza A	3/39	173/9717	0.0317313	0.131506	0.0990286	15978/20304/12571	3
mmu05140	Leishmaniasis	2/39	70/9717	0.0319367	0.131506	0.0990286	15978/19225	2
mmu05206	MicroRNAs in cancer	4/39	303/9717	0.0323706	0.131506	0.0990286	74747/18591/19225/12571	4
mmu05218	Melanoma	2/39	72/9717	0.0336328	0.132493	0.0997719	18591/12571	2
mmu05214	Glioma	2/39	74/9717	0.0353637	0.135214	0.101821	18591/12571	2
mmu03260	Virion - Human immunodeficiency virus	1/39	10/9717	0.0394366	0.146479	0.110304	12774	1
mmu03018	RNA degradation	2/39	83/9717	0.043566	0.157322	0.118469	12227/13806	2
mmu04612	Antigen processing and presentation	2/39	87/9717	0.0474186	0.166606	0.12546	15978/16641	2
mmu04640	Hematopoietic cell lineage	2/39	94/9717	0.0544485	0.186271	0.140269	12981/16178	2
mmu04151	PI3K-Akt signaling pathway	4/39	367/9717	0.0583151	0.186908	0.140749	74747/18591/226519/12571	4
mmu05231	Choline metabolism in cancer	2/39	98/9717	0.0586221	0.186908	0.140749	18591/15251	2
mmu05215	Prostate cancer	2/39	100/9717	0.0607497	0.186908	0.140749	18591/16178	2
mmu05202	Transcriptional misregulation in cancer	3/39	226/9717	0.0615062	0.186908	0.140749	12393/12981/16178	3
mmu04137	Mitophagy - animal	2/39	101/9717	0.0618236	0.186908	0.140749	15251/12176	2
mmu04064	NF-kappa B signaling pathway	2/39	106/9717	0.0672898	0.198811	0.149712	19225/12633	2
mmu00061	Fatty acid biosynthesis	1/39	19/9717	0.0736309	0.212712	0.16018	94180	1
mmu00532	Glycosaminoglycan biosynthesis - chondroitin sulfate / dermatan sulfate	1/39	21/9717	0.081067	0.229102	0.172522	269941	1
mmu05310	Asthma	1/39	25/9717	0.0957651	0.264882	0.199466	16163	1
mmu04710	Circadian rhythm	1/39	34/9717	0.128003	0.346676	0.261059	20893	1
mmu05143	African trypanosomiasis	1/39	39/9717	0.145427	0.385826	0.290541	15978	1
mmu04217	Necroptosis	2/39	177/9717	0.158264	0.411487	0.309865	15978/12633	2
mmu03050	Proteasome	1/39	47/9717	0.172601	0.433797	0.326665	15978	1
mmu05165	Human papillomavirus infection	3/39	359/9717	0.173519	0.433797	0.326665	19225/226519/12571	3
mmu04062	Chemokine signaling pathway	2/39	193/9717	0.181111	0.444235	0.334525	20304/12774	2
mmu00071	Fatty acid degradation	1/39	52/9717	0.189155	0.455373	0.342912	94180	1
mmu04510	Focal adhesion	2/39	202/9717	0.194184	0.458981	0.345629	18591/226519	2
mmu04923	Regulation of lipolysis in adipocytes	1/39	57/9717	0.205386	0.464183	0.349547	19225	1
mmu05134	Legionellosis	1/39	60/9717	0.214973	0.464183	0.349547	12176	1
mmu05330	Allograft rejection	1/39	60/9717	0.214973	0.464183	0.349547	15978	1
mmu01212	Fatty acid metabolism	1/39	62/9717	0.221301	0.464183	0.349547	94180	1
mmu03250	Viral life cycle - HIV-1	1/39	62/9717	0.221301	0.464183	0.349547	12774	1
mmu04913	Ovarian steroidogenesis	1/39	64/9717	0.227579	0.464183	0.349547	19225	1
mmu05203	Viral carcinogenesis	2/39	228/9717	0.232575	0.464183	0.349547	12774/12571	2
mmu00010	Glycolysis / Gluconeogenesis	1/39	67/9717	0.236905	0.464183	0.349547	13806	1
mmu04940	Type I diabetes mellitus	1/39	67/9717	0.236905	0.464183	0.349547	15978	1
mmu05230	Central carbon metabolism in cancer	1/39	69/9717	0.243061	0.464183	0.349547	15251	1
mmu05221	Acute myeloid leukemia	1/39	70/9717	0.24612	0.464183	0.349547	12981	1
mmu00562	Inositol phosphate metabolism	1/39	72/9717	0.252204	0.464183	0.349547	104015	1
mmu04920	Adipocytokine signaling pathway	1/39	72/9717	0.252204	0.464183	0.349547	94180	1
mmu05223	Non-small cell lung cancer	1/39	72/9717	0.252204	0.464183	0.349547	12571	1
mmu05166	Human T-cell leukemia virus 1 infection	2/39	247/9717	0.260973	0.464183	0.349547	12981/16178	2
mmu04115	p53 signaling pathway	1/39	75/9717	0.261239	0.464183	0.349547	12571	1
mmu05212	Pancreatic cancer	1/39	76/9717	0.264227	0.464183	0.349547	12571	1
mmu05220	Chronic myeloid leukemia	1/39	76/9717	0.264227	0.464183	0.349547	12571	1
mmu05320	Autoimmune thyroid disease	1/39	76/9717	0.264227	0.464183	0.349547	12477	1
mmu01230	Biosynthesis of amino acids	1/39	79/9717	0.273121	0.471784	0.355271	13806	1
mmu01521	EGFR tyrosine kinase inhibitor resistance	1/39	80/9717	0.276063	0.471784	0.355271	18591	1
mmu04623	Cytosolic DNA-sensing pathway	1/39	82/9717	0.281911	0.471784	0.355271	20304	1
mmu04540	Gap junction	1/39	86/9717	0.293469	0.471784	0.355271	18591	1
mmu04144	Endocytosis	2/39	270/9717	0.295441	0.471784	0.355271	12774/215280	2
mmu00590	Arachidonic acid metabolism	1/39	88/9717	0.299179	0.471784	0.355271	19225	1
mmu05020	Prion disease	2/39	273/9717	0.29993	0.471784	0.355271	20304/226519	2
mmu03320	PPAR signaling pathway	1/39	89/9717	0.302018	0.471784	0.355271	94180	1
mmu04512	ECM-receptor interaction	1/39	89/9717	0.302018	0.471784	0.355271	226519	1
mmu05204	Chemical carcinogenesis - DNA adducts	1/39	90/9717	0.304845	0.471784	0.355271	19225	1
mmu04666	Fc gamma R-mediated phagocytosis	1/39	94/9717	0.316043	0.48336	0.363988	17909	1
mmu04070	Phosphatidylinositol signaling system	1/39	96/9717	0.321576	0.486103	0.366054	104015	1
mmu04620	Toll-like receptor signaling pathway	1/39	104/9717	0.343275	0.51294	0.386262	20304	1
mmu04350	TGF-beta signaling pathway	1/39	110/9717	0.359104	0.530494	0.399481	15978	1
mmu04625	C-type lectin receptor signaling pathway	1/39	112/9717	0.364297	0.532119	0.400705	19225	1
mmu04928	Parathyroid hormone synthesis, secretion and action	1/39	116/9717	0.374561	0.541032	0.407417	12393	1
mmu04670	Leukocyte transendothelial migration	1/39	119/9717	0.382152	0.543545	0.409309	18613	1
mmu04919	Thyroid hormone signaling pathway	1/39	120/9717	0.384663	0.543545	0.409309	15251	1
mmu01200	Carbon metabolism	1/39	122/9717	0.389654	0.544678	0.410162	13806	1
mmu04068	FoxO signaling pathway	1/39	132/9717	0.414025	0.561792	0.42305	12176	1
mmu04210	Apoptosis	1/39	135/9717	0.421149	0.561792	0.42305	12633	1
mmu04726	Serotonergic synapse	1/39	135/9717	0.421149	0.561792	0.42305	19225	1
mmu04380	Osteoclast differentiation	1/39	136/9717	0.423505	0.561792	0.42305	15978	1
mmu05135	Yersinia infection	1/39	136/9717	0.423505	0.561792	0.42305	215280	1
mmu05162	Measles	1/39	145/9717	0.444293	0.577696	0.435026	12571	1
mmu05224	Breast cancer	1/39	147/9717	0.448812	0.577696	0.435026	12571	1
mmu04072	Phospholipase D signaling pathway	1/39	149/9717	0.453296	0.577696	0.435026	18591	1
mmu05322	Systemic lupus erythematosus	1/39	150/9717	0.455524	0.577696	0.435026	15978	1
mmu04723	Retrograde endocannabinoid signaling	1/39	153/9717	0.462156	0.577696	0.435026	19225	1
mmu04921	Oxytocin signaling pathway	1/39	153/9717	0.462156	0.577696	0.435026	19225	1
mmu04110	Cell cycle	1/39	157/9717	0.470877	0.580138	0.436865	12571	1
mmu04150	mTOR signaling pathway	1/39	158/9717	0.473036	0.580138	0.436865	74747	1
mmu04934	Cushing syndrome	1/39	162/9717	0.481584	0.585103	0.440604	12571	1
mmu05225	Hepatocellular carcinoma	1/39	175/9717	0.508445	0.611751	0.460671	12571	1
mmu05152	Tuberculosis	1/39	180/9717	0.518411	0.611751	0.460671	15978	1
mmu04360	Axon guidance	1/39	181/9717	0.52038	0.611751	0.460671	259302	1
mmu04218	Cellular senescence	1/39	182/9717	0.522342	0.611751	0.460671	12571	1
mmu04814	Motor proteins	1/39	198/9717	0.552683	0.639694	0.481713	17909	1
mmu05168	Herpes simplex virus 1 infection	2/39	459/9717	0.556042	0.639694	0.481713	15978/20304	2
mmu05205	Proteoglycans in cancer	1/39	204/9717	0.56357	0.642668	0.483952	15251	1
mmu04015	Rap1 signaling pathway	1/39	214/9717	0.581144	0.645902	0.486388	18591	1
mmu05022	Pathways of neurodegeneration - multiple diseases	2/39	481/9717	0.581992	0.645902	0.486388	215114/19225	2
mmu04621	NOD-like receptor signaling pathway	1/39	216/9717	0.584575	0.645902	0.486388	20304	1
mmu05417	Lipid and atherosclerosis	1/39	217/9717	0.58628	0.645902	0.486388	20304	1
mmu05169	Epstein-Barr virus infection	1/39	228/9717	0.604594	0.651124	0.49032	12571	1
mmu05208	Chemical carcinogenesis - reactive oxygen species	1/39	229/9717	0.606219	0.651124	0.49032	15251	1
mmu04810	Regulation of actin cytoskeleton	1/39	232/9717	0.611055	0.651124	0.49032	18591	1
mmu04820	Cytoskeleton in muscle cells	1/39	232/9717	0.611055	0.651124	0.49032	13806	1
mmu04014	Ras signaling pathway	1/39	236/9717	0.617414	0.652551	0.491395	18591	1
mmu05170	Human immunodeficiency virus 1 infection	1/39	241/9717	0.62522	0.655472	0.493595	12774	1
mmu05132	Salmonella infection	1/39	252/9717	0.641851	0.665266	0.50097	12306	1
mmu04020	Calcium signaling pathway	1/39	254/9717	0.644796	0.665266	0.50097	18591	1
mmu04010	MAPK signaling pathway	1/39	299/9717	0.705165	0.721823	0.543559	18591	1
mmu05016	Huntington disease	1/39	308/9717	0.715978	0.727165	0.547582	215114	1
mmu05171	Coronavirus disease - COVID-19	1/39	334/9717	0.745089	0.750865	0.565428	12981	1
mmu05010	Alzheimer disease	1/39	389/9717	0.797413	0.797413	0.600481	19225	1
NK Cells
ID	Description	GeneRatio	BgRatio	pvalue	p.adjust	qvalue	geneID	Count
mmu04015	Rap1 signaling pathway	1/2	214/9717	0.0435637	0.0439663		14026	1
mmu04621	NOD-like receptor signaling pathway	1/2	216/9717	0.0439663	0.0439663		229898	1
Downregulated KEGG Parhways of Lymphoid cluster
CD4+ Th Cells
Term	Count	%	PValue	Genes	List Total	Pop Hits	Pop Total	Fold Enrichment	Bonferroni	Benjamini	FDR
mmu05208:Chemical carcinogenesis - reactive oxygen species	15	10.0671	6.18116e-08	MT-ND4L, MT-ND4, MT-ND5, SRC, FOS, PIK3R1, MT-ND2, MT-ND3, MT-ATP8, MT-ND1, MT-ATP6, PRKD3, MT-CO2, MT-CYTB, MT-CO3	99	229	9718	6.4298	1.29185e-05	1.29186e-05	1.18678e-05
mmu05415:Diabetic cardiomyopathy	14	9.39597	2.41455e-07	MT-ND4L, MT-ND4, SMAD3, MT-ND5, ATP2A1, PIK3R1, MT-ND2, MT-ND3, MT-ATP8, MT-ND1, MT-ATP6, MT-CO2, MT-CYTB, MT-CO3	99	217	9718	6.33301	5.04629e-05	2.52321e-05	2.31797e-05
mmu00190:Oxidative phosphorylation	11	7.38255	1.41744e-06	MT-ATP6, MT-ND4L, MT-ND4, MT-ND5, MT-CO2, MT-CYTB, MT-CO3, MT-ND2, MT-ND3, MT-ATP8, MT-ND1	99	141	9718	7.658	0.000296201	9.87481e-05	9.07159e-05
mmu05020:Prion disease	13	8.72483	1.79205e-05	MT-ND4L, MT-ND4, MT-ND5, PIK3R1, MT-ND2, MT-ND3, MT-ATP8, MT-ND1, MT-ATP6, CCL5, MT-CO2, MT-CYTB, MT-CO3	99	273	9718	4.67436	0.00373841	0.000936344	0.000860182
mmu04714:Thermogenesis	12	8.05369	2.58732e-05	RPTOR, MT-ATP6, MT-ND4L, MT-ND4, MT-ND5, MT-CO2, MT-CYTB, MT-CO3, MT-ND2, MT-ND3, MT-ATP8, MT-ND1	99	238	9718	4.94933	0.00539297	0.0010815	0.000993529
mmu04820:Cytoskeleton in muscle cells	11	7.38255	0.000110333	MYLPF, ACTA1, CKM, MYL1, TPM2, ITGA1, TNNC2, TNNT3, LMNA, TNNI2, ATP1B1	99	232	9718	4.65421	0.022797	0.00384327	0.00353066
mmu05010:Alzheimer disease	14	9.39597	0.000135283	MT-ND4L, MT-ND4, MT-ND5, ATP2A1, IRS2, PIK3R1, MT-ND2, MT-ND3, MT-ATP8, MT-ND1, MT-ATP6, MT-CO2, MT-CYTB, MT-CO3	99	389	9718	3.53281	0.0278801	0.00403918	0.00371063
mmu04650:Natural killer cell mediated cytotoxicity	8	5.36913	0.000162635	TYROBP, KLRA7, FCER1G, KLRK1, KLRA1, TNFSF10, CD244A, PIK3R1	99	116	9718	6.76977	0.0334222	0.00424884	0.00390324
mmu05012:Parkinson disease	11	7.38255	0.000423876	MT-ATP6, MT-ND4L, MT-ND4, MT-ND5, MT-CO2, MT-CYTB, MT-CO3, MT-ND2, MT-ND3, MT-ATP8, MT-ND1	99	274	9718	3.94079	0.0847964	0.00984333	0.00904268
mmu04062:Chemokine signaling pathway	9	6.04027	0.000715936	LYN, CX3CR1, SRC, CCL5, PARD3, XCL1, PIK3R1, PIK3R6, CCL21A	99	193	9718	4.57748	0.13902	0.0149631	0.013746
mmu04917:Prolactin signaling pathway	6	4.02685	0.000874849	SOCS1, CCND1, SRC, TNFSF11, PIK3R1, FOS	99	74	9718	7.95905	0.167168	0.0166221	0.0152701
mmu05016:Huntington disease	11	7.38255	0.0010491	MT-ATP6, MT-ND4L, MT-ND4, MT-ND5, MT-CO2, MT-CYTB, MT-CO3, MT-ND2, MT-ND3, MT-ATP8, MT-ND1	99	308	9718	3.50577	0.19698	0.0182718	0.0167855
mmu04260:Cardiac muscle contraction	6	4.02685	0.00200193	TPM2, ATP2A1, MT-CO2, MT-CYTB, MT-CO3, ATP1B1	99	89	9718	6.61764	0.342179	0.0321848	0.0295669
mmu04520:Adherens junction	6	4.02685	0.00231627	MYLPF, SMAD3, CDH1, SRC, PARD3, BAIAP2	99	92	9718	6.40184	0.384095	0.0344161	0.0316167
mmu04380:Osteoclast differentiation	7	4.69799	0.00247006	TYROBP, SOCS1, TNFSF11, ATP2A1, PIK3R1, FOS, FOSL2	99	136	9718	5.05244	0.403622	0.0344161	0.0316167
mmu04814:Motor proteins	8	5.36913	0.00379875	MYLPF, ACTA1, MYO1B, MYL1, TPM2, TNNC2, TNNT3, TNNI2	99	198	9718	3.96613	0.548622	0.0496212	0.045585
mmu05014:Amyotrophic lateral sclerosis	11	7.38255	0.00442621	MT-ATP6, MT-ND4L, MT-ND4, MT-ND5, MT-CO2, MT-CYTB, MT-CO3, MT-ND2, MT-ND3, MT-ATP8, MT-ND1	99	375	9718	2.87941	0.604313	0.0544163	0.0499901
mmu04919:Thyroid hormone signaling pathway	6	4.02685	0.00719974	CCND1, SRC, ATP2A1, SLC16A10, PIK3R1, ATP1B1	99	120	9718	4.90808	0.779132	0.083597	0.0767972
mmu05022:Pathways of neurodegeneration - multiple diseases	12	8.05369	0.00890097	MT-ATP6, MT-ND4L, MT-ND4, MT-ND5, ATP2A1, MT-CO2, MT-CYTB, MT-CO3, MT-ND2, MT-ND3, MT-ATP8, MT-ND1	99	481	9718	2.44894	0.845665	0.0979107	0.0899467
mmu04060:Cytokine-cytokine receptor interaction	9	6.04027	0.00953813	CX3CR1, CCL5, TNFSF10, XCL1, CD27, TNFSF11, IL9R, ACVR2A, CCL21A	99	294	9718	3.00495	0.865075	0.0996734	0.091566
mmu04640:Hematopoietic cell lineage	5	3.3557	0.0148575	CD8A, CD7, ITGA1, CD9, IL9R	99	94	9718	5.22136	0.956217	0.146237	0.134342
mmu04061:Viral protein interaction with cytokine and cytokine receptor	5	3.3557	0.0153934	CX3CR1, CCL5, TNFSF10, XCL1, CCL21A	99	95	9718	5.1664	0.960924	0.146237	0.134342
mmu04723:Retrograde endocannabinoid signaling	6	4.02685	0.019084	MT-ND4L, MT-ND4, MT-ND5, MT-ND2, MT-ND3, MT-ND1	99	153	9718	3.84948	0.982174	0.173416	0.15931
mmu04932:Non-alcoholic fatty liver disease	6	4.02685	0.0237652	IRS2, MT-CO2, MT-CYTB, PIK3R1, FOS, MT-CO3	99	162	9718	3.63562	0.993441	0.206956	0.190122
mmu05207:Chemical carcinogenesis - receptor activation	7	4.69799	0.0270053	AR, CCND1, SRC, TNFSF11, PIK3R1, FOS, KLF4	99	227	9718	3.02701	0.996726	0.225764	0.2074
mmu04360:Axon guidance	6	4.02685	0.035937	SRC, SEMA6D, PARD3, PIK3R1, SRGAP1, EPHA3	99	181	9718	3.25398	0.999524	0.288878	0.265381
mmu04611:Platelet activation	5	3.3557	0.0373697	LYN, FCER1G, SRC, PIK3R1, PIK3R6	99	125	9718	3.92646	0.999651	0.289269	0.26574
mmu04068:FoxO signaling pathway	5	3.3557	0.0442087	SMAD3, CCND1, TNFSF10, IRS2, PIK3R1	99	132	9718	3.71824	0.999921	0.329987	0.303146
mmu04210:Apoptosis	5	3.3557	0.0473415	LMNA, TNFSF10, CTSW, PIK3R1, FOS	99	135	9718	3.63562	0.99996	0.337275	0.309841
mmu05135:Yersinia infection	5	3.3557	0.0484126	SRC, CD8A, PIK3R1, FOS, BAIAP2	99	136	9718	3.60888	0.999969	0.337275	0.309841
mmu04910:Insulin signaling pathway	5	3.3557	0.0528312	RPTOR, SOCS1, IRS2, PIK3R1, PYGL	99	140	9718	3.50577	0.999988	0.356184	0.327212
mmu05210:Colorectal cancer	4	2.68456	0.059062	SMAD3, CCND1, PIK3R1, FOS	99	88	9718	4.46189	0.999997	0.377615	0.3469
mmu05219:Bladder cancer	3	2.01342	0.0640332	CCND1, CDH1, SRC	99	41	9718	7.18256	0.999999	0.377615	0.3469
mmu05226:Gastric cancer	5	3.3557	0.0648082	SMAD3, CCND1, CDH1, PIK3R1, ABCB1B	99	150	9718	3.27205	0.999999	0.377615	0.3469
mmu04015:Rap1 signaling pathway	6	4.02685	0.0649214	DOCK4, CDH1, SRC, PRKD3, PARD3, PIK3R1	99	214	9718	2.75219	0.999999	0.377615	0.3469
mmu01522:Endocrine resistance	4	2.68456	0.0674169	CCND1, SRC, PIK3R1, FOS	99	93	9718	4.222	1	0.377615	0.3469
mmu05417:Lipid and atherosclerosis	6	4.02685	0.0680605	LYN, SRC, CCL5, TNFSF10, PIK3R1, FOS	99	217	9718	2.71415	1	0.377615	0.3469
mmu04921:Oxytocin signaling pathway	5	3.3557	0.0686573	RGS2, CCND1, SRC, FOS, PIK3R6	99	153	9718	3.2079	1	0.377615	0.3469
mmu05167:Kaposi sarcoma-associated herpesvirus infection	6	4.02685	0.0745896	LYN, CCND1, SRC, PIK3R1, FOS, PIK3R6	99	223	9718	2.64112	1	0.393602	0.361586
mmu04390:Hippo signaling pathway	5	3.3557	0.0753305	SMAD3, LATS2, CCND1, CDH1, PARD3	99	158	9718	3.10638	1	0.393602	0.361586
mmu05410:Hypertrophic cardiomyopathy	4	2.68456	0.0799639	TPM2, ITGA1, LMNA, ATP2A1	99	100	9718	3.92646	1	0.397711	0.365362
mmu04930:Type II diabetes mellitus	3	2.01342	0.0842305	SOCS1, IRS2, PIK3R1	99	48	9718	6.1351	1	0.397711	0.365362
mmu04810:Regulation of actin cytoskeleton	6	4.02685	0.0850037	MYLPF, SRC, ITGA1, PIK3R1, ITGAE, BAIAP2	99	232	9718	2.53866	1	0.397711	0.365362
mmu05206:MicroRNAs in cancer	7	4.69799	0.0853587	RPTOR, SOCS1, CCND1, SPRY2, IRS2, PIK3R1, ABCB1B	99	303	9718	2.26776	1	0.397711	0.365362
mmu05414:Dilated cardiomyopathy	4	2.68456	0.0856316	TPM2, ITGA1, LMNA, ATP2A1	99	103	9718	3.8121	1	0.397711	0.365362
mmu04064:NF-kappa B signaling pathway	4	2.68456	0.0914664	LYN, EDARADD, TNFSF11, CCL21A	99	106	9718	3.70421	1	0.415575	0.381773
mmu04022:cGMP-PKG signaling pathway	5	3.3557	0.095681	RGS2, ATP2A1, IRS2, ATP1B1, PIK3R6	99	172	9718	2.85354	1	0.425475	0.390867
Tregs
Term	Count	%	PValue	Genes	List Total	Pop Hits	Pop Total	Fold Enrichment	Bonferroni	Benjamini	FDR
mmu00190:Oxidative phosphorylation	9	64.2857	2.55956e-13	MT-ATP6, MT-ND4L, MT-ND4, MT-CO2, MT-CYTB, MT-CO3, MT-ND2, MT-ND3, MT-ND1	12	141	9718	51.6915	5.88585e-12	5.88699e-12	3.07147e-12
mmu05415:Diabetic cardiomyopathy	9	64.2857	8.47107e-12	MT-ATP6, MT-ND4L, MT-ND4, MT-CO2, MT-CYTB, MT-CO3, MT-ND2, MT-ND3, MT-ND1	12	217	9718	33.5876	1.94836e-10	9.74173e-11	5.08264e-11
mmu05208:Chemical carcinogenesis - reactive oxygen species	9	64.2857	1.30764e-11	MT-ATP6, MT-ND4L, MT-ND4, MT-CO2, MT-CYTB, MT-CO3, MT-ND2, MT-ND3, MT-ND1	12	229	9718	31.8275	3.00758e-10	1.00253e-10	5.23058e-11
mmu04714:Thermogenesis	9	64.2857	1.78393e-11	MT-ATP6, MT-ND4L, MT-ND4, MT-CO2, MT-CYTB, MT-CO3, MT-ND2, MT-ND3, MT-ND1	12	238	9718	30.6239	4.10304e-10	1.02576e-10	5.3518e-11
mmu05020:Prion disease	9	64.2857	5.37621e-11	MT-ATP6, MT-ND4L, MT-ND4, MT-CO2, MT-CYTB, MT-CO3, MT-ND2, MT-ND3, MT-ND1	12	273	9718	26.6978	1.23653e-09	2.12226e-10	1.10727e-10
mmu05012:Parkinson disease	9	64.2857	5.53633e-11	MT-ATP6, MT-ND4L, MT-ND4, MT-CO2, MT-CYTB, MT-CO3, MT-ND2, MT-ND3, MT-ND1	12	274	9718	26.6004	1.27336e-09	2.12226e-10	1.10727e-10
mmu05016:Huntington disease	9	64.2857	1.414e-10	MT-ATP6, MT-ND4L, MT-ND4, MT-CO2, MT-CYTB, MT-CO3, MT-ND2, MT-ND3, MT-ND1	12	308	9718	23.664	3.25219e-09	4.64599e-10	2.42399e-10
mmu05014:Amyotrophic lateral sclerosis	9	64.2857	6.81108e-10	MT-ATP6, MT-ND4L, MT-ND4, MT-CO2, MT-CYTB, MT-CO3, MT-ND2, MT-ND3, MT-ND1	12	375	9718	19.436	1.56655e-08	1.95819e-09	1.02166e-09
mmu05010:Alzheimer disease	9	64.2857	9.12048e-10	MT-ATP6, MT-ND4L, MT-ND4, MT-CO2, MT-CYTB, MT-CO3, MT-ND2, MT-ND3, MT-ND1	12	389	9718	18.7365	2.09771e-08	2.33079e-09	1.21606e-09
mmu05022:Pathways of neurodegeneration - multiple diseases	9	64.2857	4.92292e-09	MT-ATP6, MT-ND4L, MT-ND4, MT-CO2, MT-CYTB, MT-CO3, MT-ND2, MT-ND3, MT-ND1	12	481	9718	15.1528	1.13227e-07	1.13227e-08	5.9075e-09
mmu04723:Retrograde endocannabinoid signaling	5	35.7143	1.78892e-05	MT-ND4L, MT-ND4, MT-ND2, MT-ND3, MT-ND1	12	153	9718	26.4651	0.000411371	3.74048e-05	1.95155e-05
mmu01100:Metabolic pathways	9	64.2857	6.65385e-05	MT-ATP6, MT-ND4L, MT-ND4, MT-CO2, MT-CYTB, MT-CO3, MT-ND2, MT-ND3, MT-ND1	12	1642	9718	4.43879	0.00152927	0.000127532	6.65385e-05
mmu04260:Cardiac muscle contraction	3	21.4286	0.00432302	MT-CO2, MT-CYTB, MT-CO3	12	89	9718	27.2978	0.0948413	0.00764842	0.00432302
mmu04932:Non-alcoholic fatty liver disease	3	21.4286	0.0137618	MT-CO2, MT-CYTB, MT-CO3	12	162	9718	14.9969	0.272921	0.0226087	0.0137618
γδ T cells
Term	Count	%	PValue	Genes	List Total	Pop Hits	Pop Total	Fold Enrichment	Bonferroni	Benjamini	FDR
mmu04060:Cytokine-cytokine receptor interaction	4	21.0526	0.00201045	CCR7, IL17F, TNFSF8, CX3CL1	10	294	9718	13.2218	0.0528868	0.0542821	0.0542821
mmu04062:Chemokine signaling pathway	3	15.7895	0.0128866	TIAM1, CCR7, CX3CL1	10	193	9718	15.1057	0.295453	0.17397	0.17397
mmu04061:Viral protein interaction with cytokine and cytokine receptor	2	10.5263	0.0846516	CCR7, CX3CL1	10	95	9718	20.4589	0.908202	0.761864	0.761864
NK Cells
Term	Count	%	PValue	Genes	List Total	Pop Hits	Pop Total	Fold Enrichment	Bonferroni	Benjamini	FDR
mmu05143:African trypanosomiasis	4	57.1429	5.94342e-07	HBA-A2, HBB-BT, HBA-A1, HBB-BS	6	39	9718	166.12	1.12924e-05	1.12925e-05	1.12925e-05
mmu05144:Malaria	4	57.1429	1.89758e-06	HBA-A2, HBB-BT, HBA-A1, HBB-BS	6	57	9718	113.661	3.60535e-05	1.8027e-05	1.8027e-05

## Sheet: Figure 4
Figure 4A
DEGs in Fibroblast subsets
Genes	logFC	logCPM	PValue	FDR	Category	CellType
Saa3	9.74883	10.985	3.78014e-71	9.12035e-67	up regulated	Fibroblast1
Saa1	9.02637	4.80259	8.42854e-34	1.01678e-29	up regulated	Fibroblast1
Lcn2	8.66088	6.53813	1.2463e-32	1.00231e-28	up regulated	Fibroblast1
Hp	7.27124	7.06715	1.17814e-29	7.10622e-26	up regulated	Fibroblast1
Cfb	3.15113	8.23385	4.26276e-28	2.05695e-24	up regulated	Fibroblast1
S100a9	11.0288	4.45342	8.02417e-25	2.7657e-21	up regulated	Fibroblast1
Prg4	3.22118	7.39657	4.19514e-24	1.2652e-20	up regulated	Fibroblast1
Emb	2.70236	7.29936	2.71857e-23	7.28789e-20	up regulated	Fibroblast1
Nos2	8.58865	4.51932	1.48566e-20	3.58446e-17	up regulated	Fibroblast1
S100a8	5.79044	4.10192	5.84775e-20	1.28262e-16	up regulated	Fibroblast1
Il33	2.47455	8.14196	1.88593e-18	3.50015e-15	up regulated	Fibroblast1
Fxyd5	2.6677	7.71054	8.64889e-18	1.49051e-14	up regulated	Fibroblast1
Col24a1	5.2877	5.62909	3.38493e-17	5.44455e-14	up regulated	Fibroblast1
C430002N11Rik	7.26752	3.59892	4.02039e-17	6.0625e-14	up regulated	Fibroblast1
Serpina3n	2.53603	8.43825	2.28173e-16	3.23831e-13	up regulated	Fibroblast1
Lmcd1	3.89906	4.54728	8.23196e-16	1.1034e-12	up regulated	Fibroblast1
Prokr2	5.78911	2.55118	1.84045e-15	2.33708e-12	up regulated	Fibroblast1
Tmem176b	2.20236	6.03158	1.02079e-14	1.17279e-11	up regulated	Fibroblast1
Tmem176a	2.51809	5.46297	1.13447e-14	1.24415e-11	up regulated	Fibroblast1
Fxyd6	2.52826	7.10529	1.91345e-14	2.00721e-11	up regulated	Fibroblast1
P4ha3	2.39747	5.82092	5.25007e-14	5.27786e-11	up regulated	Fibroblast1
Serpine1	3.23367	9.5181	7.86809e-14	7.30129e-11	up regulated	Fibroblast1
Parm1	2.72907	4.95914	1.88128e-13	1.62106e-10	up regulated	Fibroblast1
Steap1	2.58753	3.66164	6.94961e-13	5.78184e-10	up regulated	Fibroblast1
Clec4e	3.59877	2.52615	1.13857e-12	9.15678e-10	up regulated	Fibroblast1
Timp1	2.62594	8.81353	1.51055e-12	1.17564e-09	up regulated	Fibroblast1
Sbsn	2.12877	6.66695	5.11695e-12	3.52733e-09	up regulated	Fibroblast1
Slc39a14	2.11593	8.0668	7.45629e-12	4.94135e-09	up regulated	Fibroblast1
Serpinb2	3.93928	7.80856	1.19728e-11	7.60176e-09	up regulated	Fibroblast1
Sel1l3	2.96058	3.76638	3.27656e-11	2.02702e-08	up regulated	Fibroblast1
Ddit4	3.18335	4.15319	4.06581e-11	2.4524e-08	up regulated	Fibroblast1
Kng2	2.81796	3.84126	3.42524e-10	1.83646e-07	up regulated	Fibroblast1
Olr1	2.87517	3.78473	3.90411e-10	2.04771e-07	up regulated	Fibroblast1
Ereg	5.85192	3.45334	4.08164e-10	2.09527e-07	up regulated	Fibroblast1
Adamts15	2.40184	6.90205	4.88072e-10	2.45327e-07	up regulated	Fibroblast1
Lox	2.32041	9.36256	5.87777e-10	2.83626e-07	up regulated	Fibroblast1
Cd300lf	5.70053	0.858088	6.54847e-10	3.03836e-07	up regulated	Fibroblast1
Abcc3	3.65315	1.80373	8.97534e-10	4.01015e-07	up regulated	Fibroblast1
Slc16a3	2.45652	4.05381	9.3789e-10	4.11427e-07	up regulated	Fibroblast1
Cyp7b1	2.2362	8.00179	1.33888e-09	5.66722e-07	up regulated	Fibroblast1
Sphkap	4.78983	2.95303	1.48756e-09	6.18801e-07	up regulated	Fibroblast1
Acod1	4.23627	3.64328	1.57781e-09	6.34464e-07	up regulated	Fibroblast1
4933400C23Rik	6.02406	2.60781	3.30125e-09	1.28466e-06	up regulated	Fibroblast1
Olfr1033	2.34585	4.31836	3.35952e-09	1.28659e-06	up regulated	Fibroblast1
Dbx2	2.7428	3.00705	5.26499e-09	1.95428e-06	up regulated	Fibroblast1
Mir155hg	2.20489	5.13258	5.87528e-09	2.14777e-06	up regulated	Fibroblast1
Ero1l	2.08408	6.46732	6.91055e-09	2.47828e-06	up regulated	Fibroblast1
Draxin	3.26127	3.29548	1.1408e-08	3.87663e-06	up regulated	Fibroblast1
Col12a1	2.63797	8.15724	3.38207e-08	1.05973e-05	up regulated	Fibroblast1
Saa2	6.05747	1.01284	4.39176e-08	1.3499e-05	up regulated	Fibroblast1
Nfasc	2.13671	4.7784	5.94869e-08	1.7292e-05	up regulated	Fibroblast1
Pgf	2.79473	4.03421	6.08603e-08	1.74807e-05	up regulated	Fibroblast1
Aoc3	2.12177	4.79011	9.16079e-08	2.54049e-05	up regulated	Fibroblast1
A630023A22Rik	5.33175	1.30193	1.35562e-07	3.5436e-05	up regulated	Fibroblast1
Plod2	2.37224	7.8316	1.72152e-07	4.23828e-05	up regulated	Fibroblast1
Depdc5	2.8779	7.22086	2.18818e-07	5.12565e-05	up regulated	Fibroblast1
Cthrc1	3.56462	8.18185	2.35021e-07	5.44678e-05	up regulated	Fibroblast1
Kcnj15	3.78147	2.98376	2.78156e-07	6.3312e-05	up regulated	Fibroblast1
Gabre	2.7883	3.25652	3.33428e-07	7.38038e-05	up regulated	Fibroblast1
Cstdc4	6.23744	2.14427	3.74988e-07	8.00649e-05	up regulated	Fibroblast1
AA467197	2.33528	2.89059	4.19146e-07	8.79368e-05	up regulated	Fibroblast1
Reg3g	9.43571	2.96368	4.29641e-07	8.93615e-05	up regulated	Fibroblast1
Mgarp	2.7193	2.02476	5.26123e-07	0.00010667	up regulated	Fibroblast1
Plagl1	2.62538	7.09451	5.35587e-07	0.000107684	up regulated	Fibroblast1
Ank3	2.46515	6.65064	5.64987e-07	0.00011167	up regulated	Fibroblast1
Ctla2a	4.02353	6.73829	6.3003e-07	0.000120641	up regulated	Fibroblast1
Mirt1	3.81964	0.88874	6.73743e-07	0.000126995	up regulated	Fibroblast1
Car4	3.33211	2.07577	7.27293e-07	0.000132935	up regulated	Fibroblast1
Sfrp2	3.83717	9.42343	9.78078e-07	0.000173515	up regulated	Fibroblast1
Rrad	3.71837	6.25787	1.27658e-06	0.000213911	up regulated	Fibroblast1
Fibin	2.01029	5.75274	1.61258e-06	0.000259377	up regulated	Fibroblast1
Aass	2.31543	3.11445	1.82404e-06	0.000286036	up regulated	Fibroblast1
Tnfsf8	5.55239	4.6942	1.86528e-06	0.000290345	up regulated	Fibroblast1
Dlk1	6.11253	5.90753	1.91957e-06	0.000296881	up regulated	Fibroblast1
Gpc1	2.34574	5.06239	1.9759e-06	0.000301724	up regulated	Fibroblast1
Csf3	3.21285	5.11435	2.10884e-06	0.000317673	up regulated	Fibroblast1
Rasl12	2.78643	1.40471	2.30374e-06	0.000341182	up regulated	Fibroblast1
Bgn	2.11829	10.6162	2.44793e-06	0.00035579	up regulated	Fibroblast1
Reg1	9.88661	3.32156	3.54034e-06	0.000482586	up regulated	Fibroblast1
Rnf150	2.54855	6.03939	3.78849e-06	0.00051351	up regulated	Fibroblast1
Tcim	2.16064	3.71676	3.93315e-06	0.00053014	up regulated	Fibroblast1
Glis3	2.92373	8.49393	4.25545e-06	0.000567244	up regulated	Fibroblast1
Mmp13	6.28321	3.58053	4.38638e-06	0.000581484	up regulated	Fibroblast1
Fbn2	2.86639	6.77291	5.27924e-06	0.000677512	up regulated	Fibroblast1
Tafa2	5.93123	2.17025	5.81899e-06	0.000735024	up regulated	Fibroblast1
Serpina3i	3.55668	1.30937	5.84924e-06	0.000735024	up regulated	Fibroblast1
Brinp3	2.60348	3.99436	6.00919e-06	0.000751212	up regulated	Fibroblast1
Cxcl3	2.15562	6.58282	6.30576e-06	0.000780201	up regulated	Fibroblast1
Pik3ap1	2.3294	2.26747	9.73273e-06	0.00114547	up regulated	Fibroblast1
Il13ra2	3.19787	3.91338	1.07443e-05	0.00124629	up regulated	Fibroblast1
Hhipl1	2.40014	4.48806	1.15196e-05	0.0013235	up regulated	Fibroblast1
Acat3	3.34354	1.02069	1.59598e-05	0.00176634	up regulated	Fibroblast1
Kcnma1	2.85302	5.08343	1.79944e-05	0.00195563	up regulated	Fibroblast1
Gpr88	3.12364	0.768899	1.98967e-05	0.00209598	up regulated	Fibroblast1
Gm30717	4.4342	0.510426	2.32694e-05	0.00241991	up regulated	Fibroblast1
Plxna4	2.15785	5.62685	2.44131e-05	0.00252796	up regulated	Fibroblast1
Il1f9	6.66799	0.420426	2.5351e-05	0.00258077	up regulated	Fibroblast1
Ccn4	3.12013	4.9049	3.21798e-05	0.00311808	up regulated	Fibroblast1
2600014E21Rik	3.47309	3.13109	3.39281e-05	0.00321013	up regulated	Fibroblast1
Trdc	5.43525	0.58992	4.04646e-05	0.00369806	up regulated	Fibroblast1
Chl1	2.53776	7.58671	4.8909e-05	0.0042629	up regulated	Fibroblast1
Gm26771	4.17423	4.21099	5.14293e-05	0.00436914	up regulated	Fibroblast1
Gm15551	2.35849	1.36754	5.57971e-05	0.00469065	up regulated	Fibroblast1
Fam110c	3.2094	2.01767	5.98521e-05	0.00489509	up regulated	Fibroblast1
Tmem86a	2.37749	3.52403	6.01058e-05	0.00489924	up regulated	Fibroblast1
Unc93a	4.2048	0.708839	6.80837e-05	0.00545733	up regulated	Fibroblast1
Galnt6	3.1617	1.7589	7.1037e-05	0.00563786	up regulated	Fibroblast1
Serpinb9b	2.238	2.74054	8.17735e-05	0.00633599	up regulated	Fibroblast1
Epas1	2.08999	5.51628	0.000100409	0.00736341	up regulated	Fibroblast1
Fyb2	2.01154	3.53047	0.000101718	0.00741432	up regulated	Fibroblast1
Neu2	3.43531	1.9525	0.000119696	0.00834657	up regulated	Fibroblast1
Fam71f2	2.45817	3.2843	0.000134563	0.00896854	up regulated	Fibroblast1
H19	4.42943	7.88509	0.000138316	0.00916802	up regulated	Fibroblast1
Col6a5	2.40977	2.43171	0.000169086	0.0107356	up regulated	Fibroblast1
Tha1	2.34778	0.969961	0.000175295	0.0110139	up regulated	Fibroblast1
Tmem95	2.09697	2.17768	0.000196954	0.0117276	up regulated	Fibroblast1
Shisa4	2.11507	2.29605	0.00019832	0.0117276	up regulated	Fibroblast1
Tnc	2.44796	8.47591	0.000206727	0.0121355	up regulated	Fibroblast1
Gm16325	5.67886	1.03298	0.000226352	0.0131279	up regulated	Fibroblast1
Gm38403	3.13063	0.24708	0.000248831	0.0141593	up regulated	Fibroblast1
Hapln4	3.45917	0.80161	0.000255195	0.0144194	up regulated	Fibroblast1
D530037P16Rik	5.92241	-0.243578	0.000297259	0.0160089	up regulated	Fibroblast1
Gm6093	6.0017	-0.0904584	0.00030424	0.0162398	up regulated	Fibroblast1
Mirt2	4.01965	-0.331674	0.000317686	0.016772	up regulated	Fibroblast1
Tfr2	3.67566	1.50651	0.000332003	0.0174136	up regulated	Fibroblast1
Crabp2	2.29092	2.91258	0.000338033	0.017577	up regulated	Fibroblast1
Apln	2.6119	1.68517	0.000348493	0.0179445	up regulated	Fibroblast1
Pilra	3.28141	0.787088	0.000354244	0.0181462	up regulated	Fibroblast1
Slfn1	2.53461	0.728157	0.000371929	0.0189047	up regulated	Fibroblast1
Cxcl9	2.1513	4.35998	0.000385265	0.0193378	up regulated	Fibroblast1
Platr22	2.59909	1.32084	0.000385521	0.0193378	up regulated	Fibroblast1
Olfr432	2.00211	1.64068	0.000415031	0.0204356	up regulated	Fibroblast1
Gm30085	3.15608	-0.354764	0.000550981	0.0252249	up regulated	Fibroblast1
Hdc	3.38684	2.2442	0.000581042	0.0263569	up regulated	Fibroblast1
Agxt	3.02603	0.452983	0.00058117	0.0263569	up regulated	Fibroblast1
Ifi44	2.17271	3.24064	0.000652078	0.028553	up regulated	Fibroblast1
Gm31641	3.80452	-0.448825	0.000653453	0.0285613	up regulated	Fibroblast1
Retnlg	5.96221	-0.068634	0.000752703	0.0312573	up regulated	Fibroblast1
Gm35692	3.95261	0.196093	0.000803004	0.0325615	up regulated	Fibroblast1
Cfi	5.50568	0.528803	0.00084322	0.0334612	up regulated	Fibroblast1
Diras2	3.40784	0.404154	0.000891604	0.0348086	up regulated	Fibroblast1
Tarm1	4.06619	-0.266943	0.000909596	0.0352774	up regulated	Fibroblast1
Gm12248	3.33526	3.10975	0.000911571	0.0352774	up regulated	Fibroblast1
Gm13021	3.63421	-0.534512	0.000955004	0.0364967	up regulated	Fibroblast1
Gm33055	3.7603	0.160477	0.00125018	0.0446201	up regulated	Fibroblast1
Gm14249	4.24717	-0.145455	0.00137649	0.047668	up regulated	Fibroblast1
Gm3830	3.66194	-0.518903	0.00139142	0.0480268	up regulated	Fibroblast1
Gm33474	2.18782	0.825053	0.00140642	0.0481316	up regulated	Fibroblast1
Serpinb6b	2.94282	2.98447	0.00142251	0.0485017	up regulated	Fibroblast1
Sox11	2.29043	3.97126	0.00142894	0.0486264	up regulated	Fibroblast1
Fabp4	-4.07808	6.09898	1.03419e-27	4.15865e-24	down regulated	Fibroblast1
Igfbp5	-2.09627	9.92726	9.95982e-19	2.0025e-15	down regulated	Fibroblast1
Cacna2d3	-3.11606	3.59555	4.08092e-15	4.92302e-12	down regulated	Fibroblast1
Enpp2	-3.30073	5.65366	6.05333e-10	2.8637e-07	down regulated	Fibroblast1
Ankrd6	-2.5972	2.97422	7.98907e-10	3.63683e-07	down regulated	Fibroblast1
Smpd3	-2.75958	6.99346	1.30725e-09	5.63213e-07	down regulated	Fibroblast1
Shh	-5.73256	1.67129	7.36193e-09	2.57422e-06	down regulated	Fibroblast1
Timd4	-7.43893	1.26127	1.5494e-08	5.192e-06	down regulated	Fibroblast1
Rtn4r	-2.98375	3.08872	2.89481e-08	9.43824e-06	down regulated	Fibroblast1
Negr1	-2.98921	4.18083	5.59585e-08	1.64648e-05	down regulated	Fibroblast1
Car3	-5.493	2.18587	1.07908e-07	2.92527e-05	down regulated	Fibroblast1
Acta1	-6.79481	3.43493	1.12802e-07	3.02396e-05	down regulated	Fibroblast1
Grid2	-4.99202	0.995889	1.2717e-07	3.37169e-05	down regulated	Fibroblast1
Gpm6a	-4.37714	2.57656	1.54008e-07	3.86022e-05	down regulated	Fibroblast1
Frem1	-2.91535	2.99352	1.78788e-07	4.31361e-05	down regulated	Fibroblast1
Gpihbp1	-7.34696	1.19666	1.89619e-07	4.52963e-05	down regulated	Fibroblast1
Mettl24	-2.89332	3.10336	2.81997e-07	6.35864e-05	down regulated	Fibroblast1
Ntrk3	-3.28286	5.6042	3.21393e-07	7.17985e-05	down regulated	Fibroblast1
Zfp536	-2.83819	3.72702	3.36986e-07	7.39132e-05	down regulated	Fibroblast1
Ncam2	-2.66014	4.97587	3.44422e-07	7.48637e-05	down regulated	Fibroblast1
Kcnb2	-6.75637	0.691792	3.59507e-07	7.74448e-05	down regulated	Fibroblast1
Sox6	-4.46126	2.09525	3.9816e-07	8.42668e-05	down regulated	Fibroblast1
Nrxn3	-3.05927	1.91777	5.48457e-07	0.000109361	down regulated	Fibroblast1
Angptl7	-3.02544	1.45203	5.76243e-07	0.000111691	down regulated	Fibroblast1
Gm10800	-5.69521	3.97048	5.78664e-07	0.000111691	down regulated	Fibroblast1
Ccl21a	-6.41615	2.34434	6.66874e-07	0.00012669	down regulated	Fibroblast1
Lingo2	-4.08551	1.84713	6.87859e-07	0.000127661	down regulated	Fibroblast1
Ccl24	-4.4472	2.12457	7.0842e-07	0.000130474	down regulated	Fibroblast1
Rbp7	-7.9014	1.69882	8.73061e-07	0.000157197	down regulated	Fibroblast1
Plekha7	-2.69621	2.6923	1.04743e-06	0.0001836	down regulated	Fibroblast1
Egfl7	-2.60741	2.42632	1.05014e-06	0.0001836	down regulated	Fibroblast1
Inpp4b	-3.39038	2.72677	1.23659e-06	0.000211082	down regulated	Fibroblast1
D630003M21Rik	-2.97817	1.25904	1.24233e-06	0.000211082	down regulated	Fibroblast1
mt-Nd2	-2.06998	10.1997	1.27671e-06	0.000213911	down regulated	Fibroblast1
Cpa6	-2.34832	3.60701	1.37145e-06	0.000226637	down regulated	Fibroblast1
Cd83	-3.42687	3.38634	1.59156e-06	0.000257715	down regulated	Fibroblast1
Ckm	-4.99055	2.47805	1.64917e-06	0.000263507	down regulated	Fibroblast1
Arhgap25	-2.97884	1.47256	1.68114e-06	0.000266848	down regulated	Fibroblast1
Atp1a2	-2.38541	4.46155	1.97581e-06	0.000301724	down regulated	Fibroblast1
F13a1	-2.64206	3.42967	2.07365e-06	0.00031466	down regulated	Fibroblast1
Etv4	-2.22415	2.35683	2.31914e-06	0.000341182	down regulated	Fibroblast1
Ppfia2	-2.49433	2.13416	2.60291e-06	0.000373812	down regulated	Fibroblast1
Pcdh17	-3.28358	1.6322	2.65214e-06	0.000378628	down regulated	Fibroblast1
Crispld1	-2.05645	4.18015	2.98836e-06	0.000424118	down regulated	Fibroblast1
Mmrn1	-6.98888	0.836531	3.05705e-06	0.000430514	down regulated	Fibroblast1
Dna2	-2.70443	1.57697	4.47247e-06	0.000589657	down regulated	Fibroblast1
Lyve1	-6.52185	0.506538	5.65626e-06	0.000718256	down regulated	Fibroblast1
Sox18	-3.68361	2.52815	6.17831e-06	0.000768371	down regulated	Fibroblast1
Unc5b	-2.4022	2.69884	6.68513e-06	0.000822919	down regulated	Fibroblast1
Esam	-2.95257	1.54679	7.62488e-06	0.00092445	down regulated	Fibroblast1
Il1rapl1	-2.3223	2.28927	8.8162e-06	0.00104783	down regulated	Fibroblast1
Tnnc2	-4.59313	2.70712	9.55357e-06	0.0011299	down regulated	Fibroblast1
Gm10801	-5.48212	2.94215	1.03109e-05	0.0012018	down regulated	Fibroblast1
Cd209a	-3.77424	1.13554	1.0991e-05	0.00126881	down regulated	Fibroblast1
Ryr2	-4.09718	1.35774	1.32214e-05	0.00149062	down regulated	Fibroblast1
Kcnh7	-5.80973	0.00892286	1.43358e-05	0.00159392	down regulated	Fibroblast1
Rgs6	-2.57893	3.99558	1.69633e-05	0.00186883	down regulated	Fibroblast1
Adamts9	-2.08148	5.41764	1.78461e-05	0.0019483	down regulated	Fibroblast1
Necab3	-2.57918	1.35924	1.85404e-05	0.00199698	down regulated	Fibroblast1
Cd86	-2.22225	2.48439	1.91057e-05	0.00204873	down regulated	Fibroblast1
Rgs1	-3.02734	1.35985	1.96805e-05	0.00209177	down regulated	Fibroblast1
Wif1	-2.58889	3.59637	1.98681e-05	0.00209598	down regulated	Fibroblast1
Apold1	-4.08707	2.7889	1.99808e-05	0.00209598	down regulated	Fibroblast1
Esco2	-2.95113	1.72378	2.52162e-05	0.00257793	down regulated	Fibroblast1
Spock3	-4.1402	1.5745	2.7209e-05	0.00271269	down regulated	Fibroblast1
Cd226	-3.48584	0.796173	2.82208e-05	0.00280199	down regulated	Fibroblast1
Nts	-6.91161	2.54696	2.85789e-05	0.00281438	down regulated	Fibroblast1
Plvap	-2.21232	2.47024	2.92219e-05	0.002866	down regulated	Fibroblast1
Fam83b	-2.88163	1.32792	3.30506e-05	0.00315183	down regulated	Fibroblast1
Rasgrf2	-3.41067	1.02638	3.73196e-05	0.00350103	down regulated	Fibroblast1
Oca2	-4.11593	2.12965	3.76278e-05	0.0035052	down regulated	Fibroblast1
Trarg1	-4.58519	0.763116	3.8325e-05	0.00355641	down regulated	Fibroblast1
Myrip	-2.08475	2.57307	3.96968e-05	0.00366959	down regulated	Fibroblast1
Egflam	-2.26089	3.04562	4.04435e-05	0.00369806	down regulated	Fibroblast1
Gm5095	-2.7933	0.86152	4.47155e-05	0.00402556	down regulated	Fibroblast1
Chmp4c	-3.3405	2.24647	4.64555e-05	0.0041377	down regulated	Fibroblast1
Ppp2r2c	-2.06783	2.82328	4.64756e-05	0.0041377	down regulated	Fibroblast1
Mlana	-3.26413	3.36104	4.82183e-05	0.00424585	down regulated	Fibroblast1
Astn2	-2.46706	1.80014	4.87397e-05	0.0042629	down regulated	Fibroblast1
Atp2a1	-5.61582	1.71161	4.90764e-05	0.0042629	down regulated	Fibroblast1
Lsamp	-2.32468	6.49051	4.91186e-05	0.0042629	down regulated	Fibroblast1
Scnn1b	-5.91193	0.0765215	4.9968e-05	0.00429032	down regulated	Fibroblast1
Tinagl1	-2.34143	1.81808	5.12909e-05	0.00436914	down regulated	Fibroblast1
Rasip1	-3.26075	1.67246	5.62692e-05	0.00471391	down regulated	Fibroblast1
Bche	-3.40982	0.861637	5.76043e-05	0.00477601	down regulated	Fibroblast1
Fat3	-3.8777	1.20684	5.97637e-05	0.00489509	down regulated	Fibroblast1
Fgf12	-2.19228	2.49818	6.43207e-05	0.00522513	down regulated	Fibroblast1
Trhde	-2.66005	3.13445	6.89365e-05	0.00550739	down regulated	Fibroblast1
Elovl4	-4.26337	1.5345	7.06376e-05	0.00562467	down regulated	Fibroblast1
Sema3g	-2.98162	3.41741	7.95716e-05	0.00621302	down regulated	Fibroblast1
Krt1	-10.584	4.04429	8.19343e-05	0.00633599	down regulated	Fibroblast1
Agbl4	-5.96947	0.136885	8.295e-05	0.00637367	down regulated	Fibroblast1
Tyr	-5.31916	3.00378	8.64543e-05	0.0066009	down regulated	Fibroblast1
A830012C17Rik	-2.75621	1.70138	9.2035e-05	0.00686188	down regulated	Fibroblast1
Podxl	-2.81438	2.06961	9.21478e-05	0.00686188	down regulated	Fibroblast1
Rspo1	-2.26692	3.08531	0.000105165	0.00764251	down regulated	Fibroblast1
Cadps	-5.74103	-0.030118	0.000110991	0.00794906	down regulated	Fibroblast1
Cdh26	-5.74103	-0.030118	0.000110991	0.00794906	down regulated	Fibroblast1
Slc25a13	-2.16453	2.14811	0.00011103	0.00794906	down regulated	Fibroblast1
Arhgef15	-3.39485	0.402758	0.000113617	0.00802186	down regulated	Fibroblast1
Gm26691	-3.85003	0.146238	0.000121217	0.00840401	down regulated	Fibroblast1
Bmp4	-2.1609	3.74719	0.000125522	0.00857922	down regulated	Fibroblast1
Dclk3	-3.64702	0.660504	0.000129068	0.00877192	down regulated	Fibroblast1
Cntn4	-6.19527	0.309573	0.00013177	0.00888522	down regulated	Fibroblast1
Grip1	-3.44814	3.43421	0.00013184	0.00888522	down regulated	Fibroblast1
Cd209d	-5.51792	1.32724	0.000132621	0.00891295	down regulated	Fibroblast1
Gpr143	-6.34581	0.464535	0.000141781	0.00932752	down regulated	Fibroblast1
Mybpc2	-5.64111	-0.0994709	0.000145347	0.00952446	down regulated	Fibroblast1
Agbl1	-5.93353	0.111206	0.000145668	0.00952446	down regulated	Fibroblast1
6530403H02Rik	-6.254	0.341918	0.000149617	0.00975379	down regulated	Fibroblast1
Vstm2a	-5.5468	-0.163961	0.000149984	0.00975379	down regulated	Fibroblast1
Bcl11b	-2.34676	4.97864	0.000157383	0.0101801	down regulated	Fibroblast1
Cdh4	-2.52754	5.75616	0.000167986	0.0106939	down regulated	Fibroblast1
Daam2	-2.16938	1.92592	0.000173049	0.0109297	down regulated	Fibroblast1
Tspear	-4.7047	0.866761	0.000174549	0.0109957	down regulated	Fibroblast1
Khdrbs2	-5.77016	-0.00117132	0.000181146	0.011164	down regulated	Fibroblast1
Cfd	-6.9919	0.861463	0.000181362	0.011164	down regulated	Fibroblast1
Pax3	-6.30709	0.367858	0.000181386	0.011164	down regulated	Fibroblast1
Csta1	-6.35085	0.367127	0.000181938	0.0111695	down regulated	Fibroblast1
Gfra3	-4.5897	0.737696	0.00018463	0.011306	down regulated	Fibroblast1
Kera	-4.7163	0.816605	0.00019207	0.0116469	down regulated	Fibroblast1
Dipk1c	-2.86881	1.95294	0.00019401	0.0116469	down regulated	Fibroblast1
Edar	-5.38081	1.4497	0.0001942	0.0116469	down regulated	Fibroblast1
Dnah2	-2.15196	1.66681	0.000195169	0.0116556	down regulated	Fibroblast1
Fgf14	-4.33573	1.64594	0.000198303	0.0117276	down regulated	Fibroblast1
Cd209f	-2.79189	1.66562	0.000199161	0.0117486	down regulated	Fibroblast1
Npnt	-2.82969	1.46371	0.000229719	0.0132594	down regulated	Fibroblast1
Aspa	-2.37779	1.66907	0.000232769	0.0134034	down regulated	Fibroblast1
C1qa	-2.50223	3.60947	0.000237773	0.0136265	down regulated	Fibroblast1
Cdh19	-2.58121	1.15493	0.000241056	0.0137493	down regulated	Fibroblast1
Fgf13	-2.26088	4.34599	0.000254662	0.0144194	down regulated	Fibroblast1
Mylpf	-3.47914	2.63328	0.000255166	0.0144194	down regulated	Fibroblast1
Gm46323	-2.16334	2.92467	0.000263415	0.0147457	down regulated	Fibroblast1
Gm2164	-3.30975	1.2667	0.000267323	0.0149299	down regulated	Fibroblast1
Nxph1	-2.22081	3.42882	0.000268452	0.0149362	down regulated	Fibroblast1
Cd36	-3.01147	4.25441	0.000277951	0.0153458	down regulated	Fibroblast1
Cpne4	-4.22874	0.415589	0.000292773	0.015838	down regulated	Fibroblast1
Gm10719	-6.82256	0.886405	0.000294077	0.0158729	down regulated	Fibroblast1
Mfap3l	-2.06788	2.76903	0.000298448	0.0160371	down regulated	Fibroblast1
St8sia4	-2.51871	1.94225	0.00030839	0.0163719	down regulated	Fibroblast1
Kcns3	-2.95002	1.20379	0.000333394	0.0174486	down regulated	Fibroblast1
Dusp2	-2.94331	1.42484	0.000334876	0.0174882	down regulated	Fibroblast1
Fbp1	-4.89745	0.966396	0.000341261	0.0177067	down regulated	Fibroblast1
Ccdc42	-2.31212	1.10067	0.000347521	0.0179445	down regulated	Fibroblast1
Plcz1	-2.74003	0.946817	0.000350618	0.0179986	down regulated	Fibroblast1
Myl1	-5.39678	1.95819	0.000373967	0.0189553	down regulated	Fibroblast1
Grap2	-3.97724	0.849721	0.000385291	0.0193378	down regulated	Fibroblast1
Kcnc2	-2.02209	2.53111	0.000398722	0.0199171	down regulated	Fibroblast1
Camk2b	-2.24367	1.3604	0.000400257	0.0199525	down regulated	Fibroblast1
Palmd	-2.43597	2.58413	0.00040499	0.0201151	down regulated	Fibroblast1
Kctd8	-3.85295	0.138546	0.000407523	0.0201896	down regulated	Fibroblast1
Epha6	-5.9346	0.0983707	0.000410085	0.0202749	down regulated	Fibroblast1
Bcl6b	-4.07556	0.240411	0.000413008	0.0203776	down regulated	Fibroblast1
Necab1	-2.75524	1.56999	0.00042334	0.0206342	down regulated	Fibroblast1
Bbox1	-2.19862	1.34965	0.000429236	0.0207956	down regulated	Fibroblast1
Clec10a	-2.13772	2.77299	0.000434624	0.0209723	down regulated	Fibroblast1
Usp29	-6.53911	0.615558	0.000442919	0.0212452	down regulated	Fibroblast1
Stat4	-3.3122	0.418337	0.000445943	0.0213478	down regulated	Fibroblast1
Mgl2	-2.94761	1.59436	0.000449305	0.0214661	down regulated	Fibroblast1
Clic5	-3.03719	1.98829	0.000453235	0.0215685	down regulated	Fibroblast1
Gm14964	-2.09594	1.41723	0.000480275	0.0226763	down regulated	Fibroblast1
Gm20754	-5.8988	0.0848526	0.000484545	0.0227654	down regulated	Fibroblast1
Prox1	-2.86896	1.78541	0.000489233	0.0229199	down regulated	Fibroblast1
Cldn5	-2.77139	2.02298	0.000490634	0.022941	down regulated	Fibroblast1
Tnfrsf19	-2.45733	3.44871	0.000500642	0.0233057	down regulated	Fibroblast1
Tnni2	-3.2888	2.31247	0.000544628	0.0249814	down regulated	Fibroblast1
Crct1	-6.18038	0.190407	0.000570712	0.0260294	down regulated	Fibroblast1
Rnf112	-3.54567	0.523917	0.00058278	0.0263778	down regulated	Fibroblast1
Fry	-2.00189	3.78441	0.000604752	0.027171	down regulated	Fibroblast1
Retnla	-2.41338	5.38679	0.00060701	0.0272218	down regulated	Fibroblast1
Cd163	-3.01078	1.39754	0.000624667	0.0278583	down regulated	Fibroblast1
Rasgrf1	-2.42792	0.548789	0.000638807	0.0282986	down regulated	Fibroblast1
Lepr	-2.85876	6.87319	0.000639986	0.0282986	down regulated	Fibroblast1
Lgals12	-4.21763	0.47535	0.000644919	0.028446	down regulated	Fibroblast1
Scube3	-5.10678	0.88105	0.000650188	0.028522	down regulated	Fibroblast1
Trank1	-5.3593	-0.291095	0.000656778	0.0286267	down regulated	Fibroblast1
Cdh18	-3.89769	0.964793	0.000660066	0.0286267	down regulated	Fibroblast1
Cdh5	-2.09938	3.01517	0.000663253	0.0286267	down regulated	Fibroblast1
Zfp804a	-2.45631	0.600665	0.000668941	0.0287951	down regulated	Fibroblast1
Tie1	-2.67076	1.13701	0.000676056	0.0290235	down regulated	Fibroblast1
Prr9	-4.32529	2.11518	0.000678251	0.029066	down regulated	Fibroblast1
Zfp711	-3.1381	0.737296	0.000708617	0.0300471	down regulated	Fibroblast1
Mall	-2.96293	0.409917	0.00073069	0.0308205	down regulated	Fibroblast1
Lmo3	-5.3743	-0.266024	0.000733539	0.030875	down regulated	Fibroblast1
Cd300lg	-3.5907	1.25824	0.000754919	0.0312954	down regulated	Fibroblast1
Icam2	-2.40935	0.927446	0.000758748	0.0313464	down regulated	Fibroblast1
Rnf32	-3.76961	0.0546872	0.000769839	0.0316306	down regulated	Fibroblast1
Slc6a14	-7.11879	0.835109	0.000784239	0.032019	down regulated	Fibroblast1
Fam174b	-2.01003	1.26088	0.000814381	0.0328571	down regulated	Fibroblast1
Cd209g	-3.06024	1.71901	0.000834464	0.0333882	down regulated	Fibroblast1
Syt15	-5.53869	-0.193777	0.000853109	0.0336873	down regulated	Fibroblast1
Ttn	-3.15295	0.604107	0.000861528	0.0339088	down regulated	Fibroblast1
Edn3	-4.171	0.266897	0.000878518	0.0344091	down regulated	Fibroblast1
Adgrl3	-2.46164	4.00636	0.000885774	0.0346371	down regulated	Fibroblast1
Grm7	-5.12818	1.37147	0.000903146	0.0352023	down regulated	Fibroblast1
Npy	-6.09433	0.317925	0.000936375	0.0360318	down regulated	Fibroblast1
Gm50306	-2.78904	0.425527	0.000948656	0.0363883	down regulated	Fibroblast1
Chodl	-4.54677	0.477304	0.000961111	0.0366331	down regulated	Fibroblast1
A330102I10Rik	-2.20705	1.72354	0.000975311	0.0369989	down regulated	Fibroblast1
Flg	-3.44454	0.65856	0.00099933	0.0376979	down regulated	Fibroblast1
Nlgn1	-2.46565	1.6445	0.00104015	0.0388452	down regulated	Fibroblast1
Cap2	-2.21897	1.33692	0.00105118	0.0390457	down regulated	Fibroblast1
Sostdc1	-2.80045	1.7075	0.00105192	0.0390457	down regulated	Fibroblast1
Robo2	-2.97345	6.15312	0.00107321	0.0397136	down regulated	Fibroblast1
Nrg3	-4.25518	1.06476	0.00117119	0.0425561	down regulated	Fibroblast1
Plcxd3	-3.11579	2.38946	0.00119429	0.0432005	down regulated	Fibroblast1
St18	-2.4702	0.861555	0.00120028	0.0433519	down regulated	Fibroblast1
Pparg	-2.12275	4.16211	0.00120322	0.0433932	down regulated	Fibroblast1
Abcb1a	-2.08453	1.93665	0.00122715	0.0441245	down regulated	Fibroblast1
Shisa2	-5.06747	1.26182	0.00133576	0.0467748	down regulated	Fibroblast1
Lmod1	-2.32455	0.0785494	0.00135907	0.0473166	down regulated	Fibroblast1
Gm15478	-2.3693	0.835969	0.00138279	0.0477972	down regulated	Fibroblast1
Dab1	-5.38882	-0.272121	0.00139376	0.0480278	down regulated	Fibroblast1
Gm10717	-5.88136	0.147729	0.00140193	0.0481143	down regulated	Fibroblast1
Gm973	-2.21959	1.8259	0.00140616	0.0481316	down regulated	Fibroblast1
Atp10b	-2.35374	0.324803	0.00142327	0.0485017	down regulated	Fibroblast1
Emcn	-2.85988	0.946069	0.00145581	0.0493213	down regulated	Fibroblast1
B4galnt3	-3.52525	0.683927	0.00145754	0.0493213	down regulated	Fibroblast1
Tnnt3	-2.16385	2.59118	0.00147676	0.0498923	down regulated	Fibroblast1
Ntm	-2.81552	1.49834	0.00147855	0.0498923	down regulated	Fibroblast1
S100a9	9.60744	5.02832	5.63546e-09	1.93071e-05	up regulated	Fibroblast2
S100a8	4.66209	4.87225	4.88482e-08	0.000100412	up regulated	Fibroblast2
Des	4.55451	4.89948	1.19447e-07	0.000204613	up regulated	Fibroblast2
Acod1	7.27358	3.74717	3.25118e-07	0.000417696	up regulated	Fibroblast2
Cxcl3	4.43862	3.84029	6.58549e-07	0.000676062	up regulated	Fibroblast2
Slfn4	5.23322	2.96641	1.73923e-05	0.00940831	up regulated	Fibroblast2
Clec4d	4.34964	2.87579	4.35263e-05	0.0197717	up regulated	Fibroblast2
Csf3r	5.70361	2.42429	5.11747e-05	0.0212474	up regulated	Fibroblast2
Cd274	3.12937	5.05939	5.16818e-05	0.0212474	up regulated	Fibroblast2
Hp	7.66241	4.48107	0.000133294	0.039544	up regulated	Fibroblast2
Btk	4.66364	3.26196	0.000135947	0.039544	up regulated	Fibroblast2
Cxcl2	3.06641	7.33515	0.000145081	0.0414207	up regulated	Fibroblast2
Retnla	-4.98345	6.65135	1.87993e-14	3.86439e-10	down regulated	Fibroblast2
Serpine2	-2.61214	6.98816	1.20552e-11	1.23903e-07	down regulated	Fibroblast2
Crabp1	-3.05772	7.70062	5.42714e-11	3.71868e-07	down regulated	Fibroblast2
Zfp804b	-8.29174	4.68895	9.31695e-11	4.78798e-07	down regulated	Fibroblast2
Slc26a7	-5.53091	6.07628	1.45738e-10	5.99158e-07	down regulated	Fibroblast2
Hist1h2ap	-3.45986	6.09404	1.58468e-08	4.61411e-05	down regulated	Fibroblast2
Tacstd2	-3.99737	4.71672	1.79572e-08	4.61411e-05	down regulated	Fibroblast2
Epcam	-7.75009	4.24523	2.58258e-08	5.89862e-05	down regulated	Fibroblast2
Pappa2	-3.75601	5.60109	6.54542e-08	0.000122316	down regulated	Fibroblast2
Nlgn1	-7.97865	4.41775	1.72429e-07	0.00027265	down regulated	Fibroblast2
Cd36	-4.6888	4.53014	2.32423e-07	0.000341263	down regulated	Fibroblast2
Lum	-2.07278	7.2104	2.62016e-07	0.000359066	down regulated	Fibroblast2
Ptn	-3.1676	5.31324	3.94381e-07	0.000476876	down regulated	Fibroblast2
Msmo1	-2.72926	5.37464	5.11288e-07	0.000583891	down regulated	Fibroblast2
Lef1	-2.4636	6.87779	6.18867e-07	0.000669549	down regulated	Fibroblast2
Gata3	-3.20561	5.35357	6.90665e-07	0.000676062	down regulated	Fibroblast2
Tyrp1	-4.68896	5.66492	9.16263e-07	0.000856123	down regulated	Fibroblast2
Scube1	-3.03229	4.77784	1.07221e-06	0.000958277	down regulated	Fibroblast2
Rorb	-2.39043	5.21829	1.54289e-06	0.00132148	down regulated	Fibroblast2
Lyz2	-3.04458	5.0753	1.84929e-06	0.00149944	down regulated	Fibroblast2
Cdh1	-2.41708	5.05013	1.99167e-06	0.00149944	down regulated	Fibroblast2
Ptgds	-5.87659	5.40876	2.02531e-06	0.00149944	down regulated	Fibroblast2
Ndnf	-2.79159	6.03624	2.04244e-06	0.00149944	down regulated	Fibroblast2
Fst	-2.69654	5.85083	2.29139e-06	0.0016242	down regulated	Fibroblast2
Sostdc1	-3.52004	6.61162	3.7653e-06	0.00257998	down regulated	Fibroblast2
Dcc	-3.22203	6.61288	3.97228e-06	0.00263401	down regulated	Fibroblast2
Itgb4	-7.33297	3.89054	6.44767e-06	0.00414182	down regulated	Fibroblast2
Grip1	-2.26895	5.06306	9.59992e-06	0.00597987	down regulated	Fibroblast2
Galnt13	-7.13576	3.75738	1.03097e-05	0.00623314	down regulated	Fibroblast2
Il1rapl1	-2.86798	4.57693	1.57547e-05	0.0087528	down regulated	Fibroblast2
Trpm1	-3.30385	5.12749	1.81037e-05	0.00954204	down regulated	Fibroblast2
Grid2	-7.43963	3.9401	1.93424e-05	0.00981038	down regulated	Fibroblast2
Mpped2	-2.606	5.29325	1.95673e-05	0.00981038	down regulated	Fibroblast2
Hist1h1b	-3.73685	4.99638	2.03512e-05	0.00996046	down regulated	Fibroblast2
Tnfrsf19	-2.5337	5.12805	2.41691e-05	0.011554	down regulated	Fibroblast2
Mgat4c	-7.46521	3.96074	2.49225e-05	0.0116433	down regulated	Fibroblast2
Prlr	-3.00172	5.64341	4.42448e-05	0.0197717	down regulated	Fibroblast2
Notum	-3.77429	4.93651	4.85988e-05	0.0210735	down regulated	Fibroblast2
Nrg3	-6.8399	3.52945	5.88384e-05	0.0237154	down regulated	Fibroblast2
Dach1	-2.23488	4.95242	6.0668e-05	0.0239825	down regulated	Fibroblast2
Lefty1	-6.81163	3.50025	6.34604e-05	0.0246131	down regulated	Fibroblast2
Pbk	-3.03946	3.9537	7.50275e-05	0.0285605	down regulated	Fibroblast2
Fgf14	-3.06307	5.85462	7.77566e-05	0.0290612	down regulated	Fibroblast2
Mlana	-3.5537	5.08121	8.1902e-05	0.0299992	down regulated	Fibroblast2
Crispld1	-4.18709	4.12693	8.42156e-05	0.0299992	down regulated	Fibroblast2
Dct	-3.54676	7.43038	8.61038e-05	0.0299992	down regulated	Fibroblast2
Gm16685	-2.77091	5.0833	9.88235e-05	0.0338569	down regulated	Fibroblast2
Rnf43	-6.82208	3.50302	0.000115648	0.0389596	down regulated	Fibroblast2
Ephb1	-6.80274	3.48743	0.000118422	0.0389596	down regulated	Fibroblast2
Syt4	-7.54449	3.98949	0.000119403	0.0389596	down regulated	Fibroblast2
Slc22a23	-2.47222	4.53656	0.000131511	0.039544	down regulated	Fibroblast2
Slc24a5	-3.8898	4.52375	0.000132497	0.039544	down regulated	Fibroblast2
Dbf4	-2.46914	4.30319	0.000132865	0.039544	down regulated	Fibroblast2
Krt73	-3.25403	4.49066	0.000136584	0.039544	down regulated	Fibroblast2
Prc1	-2.31218	4.72231	0.000150558	0.0423956	down regulated	Fibroblast2
Snap91	-2.56633	5.33923	0.000178924	0.0490395	down regulated	Fibroblast2
Saa3	17.6289	13.4494	4.8053e-21	4.34783e-17	up regulated	Fibroblast3
Hp	13.4939	9.45957	3.55321e-12	8.03735e-09	up regulated	Fibroblast3
Cthrc1	13.0645	9.06152	2.30248e-11	4.62952e-08	up regulated	Fibroblast3
Lcn2	12.7364	8.73044	5.85939e-11	9.63922e-08	up regulated	Fibroblast3
Cxcl5	6.59025	8.99021	1.30204e-10	1.96348e-07	up regulated	Fibroblast3
H19	12.5406	8.59078	2.06132e-10	2.86936e-07	up regulated	Fibroblast3
Chl1	5.31089	9.229	3.28808e-10	3.71882e-07	up regulated	Fibroblast3
Sfrp2	4.40292	10.5539	8.76034e-10	8.80707e-07	up regulated	Fibroblast3
Col12a1	4.35814	9.42324	3.28171e-09	2.69936e-06	up regulated	Fibroblast3
Col5a3	4.17885	9.81124	3.62342e-09	2.85085e-06	up regulated	Fibroblast3
Ero1l	11.6694	7.77313	4.9667e-09	3.59509e-06	up regulated	Fibroblast3
Timp1	4.02467	10.2671	6.10598e-09	4.24976e-06	up regulated	Fibroblast3
Nos2	11.4252	7.53699	1.00416e-08	6.73008e-06	up regulated	Fibroblast3
Depdc5	4.26354	8.63127	1.47787e-08	9.55129e-06	up regulated	Fibroblast3
Prg4	11.3997	7.52977	1.54246e-08	9.62494e-06	up regulated	Fibroblast3
Galnt17	5.3063	7.82237	4.05663e-08	2.15908e-05	up regulated	Fibroblast3
Tnc	3.61935	10.2029	5.09222e-08	2.63282e-05	up regulated	Fibroblast3
Glis3	4.01688	9.78465	8.50172e-08	4.10579e-05	up regulated	Fibroblast3
Il33	3.64919	8.78622	8.6218e-08	4.10579e-05	up regulated	Fibroblast3
Col24a1	10.8929	7.07715	1.44472e-07	6.53593e-05	up regulated	Fibroblast3
Cfb	3.39951	9.48866	1.73981e-07	7.67894e-05	up regulated	Fibroblast3
Plagl1	3.84643	7.91285	3.03955e-07	0.000126452	up regulated	Fibroblast3
Lox	3.60324	9.84502	3.14453e-07	0.000126452	up regulated	Fibroblast3
Csf3	10.6219	6.82227	3.251e-07	0.000127891	up regulated	Fibroblast3
Cemip	10.7882	6.98391	3.62211e-07	0.000135609	up regulated	Fibroblast3
Saa1	10.5255	6.73181	3.64615e-07	0.000135609	up regulated	Fibroblast3
Adgrb3	10.7902	6.9882	3.67198e-07	0.000135609	up regulated	Fibroblast3
Tmem176a	4.87293	7.42664	3.76183e-07	0.000136148	up regulated	Fibroblast3
Rarres2	3.3073	10.6702	4.10467e-07	0.000145643	up regulated	Fibroblast3
Mfap5	3.21113	9.72713	4.51489e-07	0.000157118	up regulated	Fibroblast3
Tnfsf8	10.7143	6.91216	4.72986e-07	0.000161494	up regulated	Fibroblast3
Col5a1	3.29766	10.6156	8.15885e-07	0.000268441	up regulated	Fibroblast3
Pcsk5	3.6547	9.84615	9.21331e-07	0.000292498	up regulated	Fibroblast3
Ccn4	10.5517	6.765	9.86425e-07	0.000307765	up regulated	Fibroblast3
Reg1	10.5322	6.7479	1.4589e-06	0.000425811	up regulated	Fibroblast3
Efemp2	3.86506	8.90246	1.53079e-06	0.000432832	up regulated	Fibroblast3
Epas1	3.52228	7.62652	1.58879e-06	0.000442319	up regulated	Fibroblast3
Cdkn1c	3.82914	7.38596	1.77739e-06	0.000480131	up regulated	Fibroblast3
Sod3	2.94502	8.82063	1.77767e-06	0.000480131	up regulated	Fibroblast3
Col3a1	3.58018	14.503	1.9281e-06	0.000513101	up regulated	Fibroblast3
Slc8a1	3.87149	7.42178	1.97162e-06	0.000517078	up regulated	Fibroblast3
Krtcap2	3.09865	8.11644	2.13941e-06	0.000553067	up regulated	Fibroblast3
Hbb-bt	3.79029	7.3523	2.36946e-06	0.000603913	up regulated	Fibroblast3
Ddit4	10.1615	6.41163	3.13517e-06	0.000773332	up regulated	Fibroblast3
Rnf150	3.7252	7.28955	3.16239e-06	0.000773332	up regulated	Fibroblast3
Nxn	3.08615	7.88338	3.20598e-06	0.000773539	up regulated	Fibroblast3
Hsph1	3.24678	7.75175	3.32922e-06	0.000790834	up regulated	Fibroblast3
Cyp1b1	3.70575	7.27168	3.44644e-06	0.000799574	up regulated	Fibroblast3
Gpc1	10.1876	6.43247	3.71868e-06	0.000851814	up regulated	Fibroblast3
Bmper	4.30397	6.91433	3.81565e-06	0.000859913	up regulated	Fibroblast3
Slc39a14	2.79085	9.11	3.85138e-06	0.000859913	up regulated	Fibroblast3
Tent5a	2.91456	8.14501	3.95857e-06	0.000863064	up regulated	Fibroblast3
Mmp19	4.32409	6.92851	4.28325e-06	0.000922733	up regulated	Fibroblast3
P4ha3	4.22295	6.83943	5.86628e-06	0.00120632	up regulated	Fibroblast3
Bgn	3.02786	11.349	6.0354e-06	0.00122715	up regulated	Fibroblast3
Adam19	3.5226	7.10059	6.24824e-06	0.00125631	up regulated	Fibroblast3
Csrp2	2.90805	7.72632	7.05781e-06	0.00138824	up regulated	Fibroblast3
Kcnma1	10.2459	6.4827	7.37496e-06	0.00143502	up regulated	Fibroblast3
Dkk3	10.1391	6.38372	7.55386e-06	0.00143889	up regulated	Fibroblast3
Maged2	3.49031	7.07708	8.61226e-06	0.00160667	up regulated	Fibroblast3
Fbln2	2.85628	9.9563	9.15699e-06	0.00167028	up regulated	Fibroblast3
Tmem256	3.16135	7.29905	9.23011e-06	0.00167028	up regulated	Fibroblast3
Ifitm1	3.46915	7.05844	9.59423e-06	0.00171898	up regulated	Fibroblast3
Adam12	3.64961	8.49495	9.96235e-06	0.00173867	up regulated	Fibroblast3
Ssr2	3.16505	7.30579	9.99236e-06	0.00173867	up regulated	Fibroblast3
Bcat1	4.05006	6.68426	1.0336e-05	0.00178133	up regulated	Fibroblast3
Higd1a	2.88883	7.417	1.122e-05	0.00191545	up regulated	Fibroblast3
Copb2	3.13958	7.28217	1.14291e-05	0.00193291	up regulated	Fibroblast3
Col8a1	9.94283	6.20562	1.23512e-05	0.00206952	up regulated	Fibroblast3
Spp1	4.52102	8.13098	1.32996e-05	0.00218057	up regulated	Fibroblast3
Rrad	10.069	6.31751	1.33755e-05	0.00218057	up regulated	Fibroblast3
Lmcd1	9.7919	6.09756	1.36493e-05	0.00218583	up regulated	Fibroblast3
Aspn	2.52674	8.66193	1.39231e-05	0.00221012	up regulated	Fibroblast3
Ccn2	9.84877	6.13763	1.47542e-05	0.00232167	up regulated	Fibroblast3
Msi2	3.09653	7.24679	1.55184e-05	0.00242087	up regulated	Fibroblast3
Dpy19l1	9.86552	6.14251	1.73878e-05	0.00268931	up regulated	Fibroblast3
Ier3	2.82646	10.0337	1.78688e-05	0.00274029	up regulated	Fibroblast3
Cpxm1	2.70466	9.89063	1.8718e-05	0.00284639	up regulated	Fibroblast3
Hspb1	3.97741	6.61975	1.9418e-05	0.00292824	up regulated	Fibroblast3
Glipr2	2.96004	7.12085	2.04193e-05	0.00305378	up regulated	Fibroblast3
Prdx2	2.53577	7.82306	2.26919e-05	0.00333847	up regulated	Fibroblast3
Serpinb2	2.46403	9.44608	2.32923e-05	0.00339624	up regulated	Fibroblast3
Mcub	9.69103	5.99085	2.34599e-05	0.00339624	up regulated	Fibroblast3
Lsmem1	2.90315	7.06788	2.59441e-05	0.00363942	up regulated	Fibroblast3
Dmkn	2.74826	6.92908	2.69923e-05	0.00370263	up regulated	Fibroblast3
Runx1	2.39517	8.84576	2.70086e-05	0.00370263	up regulated	Fibroblast3
Sorcs2	9.88477	6.14424	2.78695e-05	0.00379193	up regulated	Fibroblast3
Cd320	9.50834	5.84641	2.93538e-05	0.00396408	up regulated	Fibroblast3
Sbsn	2.41478	8.01174	2.96589e-05	0.00397561	up regulated	Fibroblast3
Tsc22d1	2.93265	7.10197	3.01724e-05	0.0040147	up regulated	Fibroblast3
Lbp	2.59174	9.95697	3.38175e-05	0.00443451	up regulated	Fibroblast3
Gpx8	3.22756	6.84342	3.49255e-05	0.00454684	up regulated	Fibroblast3
Fbn2	2.93263	7.10723	3.53428e-05	0.0045683	up regulated	Fibroblast3
Plxna4	9.65445	5.95554	3.76441e-05	0.00473061	up regulated	Fibroblast3
Ror1	3.22667	6.84317	3.82044e-05	0.00474786	up regulated	Fibroblast3
Tmem208	9.68195	5.97123	3.83061e-05	0.00474786	up regulated	Fibroblast3
Thbs3	2.3534	8.09966	3.90296e-05	0.00477672	up regulated	Fibroblast3
Fxyd5	2.77969	8.87315	3.90669e-05	0.00477672	up regulated	Fibroblast3
Thbs4	3.95375	6.59663	4.0033e-05	0.00486199	up regulated	Fibroblast3
Barx2	3.77604	6.4445	4.0522e-05	0.00488857	up regulated	Fibroblast3
Auts2	2.35542	8.11062	4.10901e-05	0.00491916	up regulated	Fibroblast3
Emilin1	2.87131	7.04607	4.15911e-05	0.00491916	up regulated	Fibroblast3
Col6a2	2.41063	9.82983	4.23831e-05	0.00498029	up regulated	Fibroblast3
Ndufa13	2.42846	7.72899	4.26835e-05	0.00498323	up regulated	Fibroblast3
C1qtnf3	2.92123	7.09831	4.3251e-05	0.00501711	up regulated	Fibroblast3
Tmem263	3.19209	6.81155	4.38476e-05	0.00505392	up regulated	Fibroblast3
Loxl3	3.87901	6.53136	4.5377e-05	0.00519711	up regulated	Fibroblast3
Brinp3	9.8122	6.07378	4.74712e-05	0.0054006	up regulated	Fibroblast3
Cox5b	2.43002	7.53607	4.77506e-05	0.0054006	up regulated	Fibroblast3
Rasa1	9.64337	5.93758	5.22134e-05	0.00580478	up regulated	Fibroblast3
Col5a2	2.74165	10.8442	5.22867e-05	0.00580478	up regulated	Fibroblast3
Cnpy2	3.16393	6.78668	5.58293e-05	0.00612295	up regulated	Fibroblast3
Ndufb5	3.08605	6.71715	5.64641e-05	0.00615527	up regulated	Fibroblast3
Ddah1	2.39303	7.70398	5.72741e-05	0.00620618	up regulated	Fibroblast3
Olfml3	2.61225	7.1885	5.88439e-05	0.00630185	up regulated	Fibroblast3
Steap4	2.2334	8.21059	5.88535e-05	0.00630185	up regulated	Fibroblast3
Sparc	2.82892	13.4058	6.10232e-05	0.00645892	up regulated	Fibroblast3
Vcan	2.50116	9.61008	6.10343e-05	0.00645892	up regulated	Fibroblast3
Sipa1l1	3.73493	6.40412	6.14695e-05	0.00646716	up regulated	Fibroblast3
Bmpr1b	9.74871	6.02638	6.26582e-05	0.00651645	up regulated	Fibroblast3
Csgalnact1	3.29348	8.17688	6.36577e-05	0.00658257	up regulated	Fibroblast3
Pcolce	2.28105	9.38625	6.49727e-05	0.00668037	up regulated	Fibroblast3
Serpine1	2.47243	10.4829	6.84699e-05	0.00700017	up regulated	Fibroblast3
Cers2	9.45546	5.77821	6.90483e-05	0.00701965	up regulated	Fibroblast3
Fxyd6	2.40528	7.28451	6.99341e-05	0.00706998	up regulated	Fibroblast3
Abracl	2.72577	6.91946	7.04463e-05	0.0070822	up regulated	Fibroblast3
Ereg	9.63773	5.91699	7.2535e-05	0.00725189	up regulated	Fibroblast3
Ppib	2.18297	8.90138	7.79934e-05	0.0077124	up regulated	Fibroblast3
Ctla2a	9.52341	5.84182	7.98692e-05	0.00785496	up regulated	Fibroblast3
Cxcl12	2.77032	9.99953	8.58423e-05	0.00835162	up regulated	Fibroblast3
Cmah	2.45101	7.33075	8.72867e-05	0.00840292	up regulated	Fibroblast3
Srpx2	3.04014	6.67633	8.72982e-05	0.00840292	up regulated	Fibroblast3
Il11ra1	2.14527	8.8106	8.92839e-05	0.00848995	up regulated	Fibroblast3
Hhipl1	9.53572	5.84249	9.56382e-05	0.0090139	up regulated	Fibroblast3
Pde7b	9.62994	5.90637	0.000102254	0.00949283	up regulated	Fibroblast3
Hilpda	3.60404	6.28548	0.000102293	0.00949283	up regulated	Fibroblast3
Elk3	3.6835	6.358	0.000105967	0.00976916	up regulated	Fibroblast3
Angptl4	2.31944	7.44753	0.000106351	0.00976916	up regulated	Fibroblast3
Cd248	2.14651	9.10991	0.000108365	0.00990388	up regulated	Fibroblast3
Ube2l6	2.97993	6.62365	0.000109937	0.00999708	up regulated	Fibroblast3
Prdx5	2.91001	8.24127	0.000110725	0.0100184	up regulated	Fibroblast3
Trappc4	9.34128	5.6932	0.000111574	0.010045	up regulated	Fibroblast3
Galm	8.83936	5.35303	0.000114083	0.0102201	up regulated	Fibroblast3
Lgals1	2.37702	10.4962	0.000118906	0.0105996	up regulated	Fibroblast3
Rnf144a	2.9787	6.62213	0.000121422	0.0107708	up regulated	Fibroblast3
Pfkl	9.124	5.5327	0.00012494	0.0109558	up regulated	Fibroblast3
Plekha2	9.23201	5.59138	0.000125977	0.0109558	up regulated	Fibroblast3
Ufsp2	3.56385	6.25243	0.000126868	0.0109558	up regulated	Fibroblast3
Elob	2.07075	8.43079	0.000130567	0.0111979	up regulated	Fibroblast3
Eprs	2.40581	7.00817	0.000137189	0.0116552	up regulated	Fibroblast3
Ifi27	3.52631	6.22276	0.000138753	0.0116838	up regulated	Fibroblast3
Gfra1	3.71011	6.37288	0.000138816	0.0116838	up regulated	Fibroblast3
Ndufb10	2.87137	6.52849	0.000139548	0.011691	up regulated	Fibroblast3
Tmem119	9.42667	5.7335	0.000141836	0.0117878	up regulated	Fibroblast3
Cxcl14	3.10065	7.98849	0.000142006	0.0117878	up regulated	Fibroblast3
Basp1	2.58233	8.50292	0.00014436	0.0119285	up regulated	Fibroblast3
Nucb2	3.63456	6.31527	0.000145125	0.0119372	up regulated	Fibroblast3
Gys1	9.19946	5.55582	0.000154367	0.0125733	up regulated	Fibroblast3
Yipf1	9.24022	5.58158	0.000154907	0.0125733	up regulated	Fibroblast3
Lrrc17	3.99343	7.64	0.000154943	0.0125733	up regulated	Fibroblast3
Bicc1	2.0875	9.14721	0.000155644	0.0125738	up regulated	Fibroblast3
Tmed3	2.02544	8.14573	0.000157558	0.0126719	up regulated	Fibroblast3
Cadm2	2.15308	7.4896	0.000159141	0.0127425	up regulated	Fibroblast3
Igf1	2.05978	7.97784	0.000160794	0.0128181	up regulated	Fibroblast3
Arhgap1	9.32158	5.66099	0.000161942	0.0128531	up regulated	Fibroblast3
Fgf23	9.56544	5.84425	0.00016478	0.0130212	up regulated	Fibroblast3
Rdh10	2.83386	6.49811	0.000166443	0.0130954	up regulated	Fibroblast3
Lgr4	2.95429	6.59919	0.00017752	0.0139065	up regulated	Fibroblast3
Azin2	3.51752	6.21111	0.000178693	0.0139381	up regulated	Fibroblast3
Polr2i	9.22726	5.56386	0.000190449	0.0147281	up regulated	Fibroblast3
Ror2	2.94791	6.59304	0.000195337	0.0148522	up regulated	Fibroblast3
Dlk1	9.56953	5.84215	0.000197274	0.0149039	up regulated	Fibroblast3
Lgals3bp	2.00053	8.20928	0.000197664	0.0149039	up regulated	Fibroblast3
Col14a1	2.31779	10.0592	0.000199308	0.0149654	up regulated	Fibroblast3
Shcbp1l	7.90688	4.63173	0.000204091	0.0152613	up regulated	Fibroblast3
Fibin	2.33743	6.94858	0.000209001	0.0154092	up regulated	Fibroblast3
Ggt5	2.12096	7.2677	0.000209255	0.0154092	up regulated	Fibroblast3
Serpina3n	2.34853	9.58631	0.000209475	0.0154092	up regulated	Fibroblast3
Eif3i	2.83242	6.49228	0.000229432	0.0166739	up regulated	Fibroblast3
C3	2.28078	10.8677	0.000245078	0.0175989	up regulated	Fibroblast3
Tspan11	2.8363	6.49309	0.000256418	0.0181966	up regulated	Fibroblast3
Hba-a1	2.00088	7.81266	0.000260269	0.0183453	up regulated	Fibroblast3
Nox4	2.59133	6.80302	0.00026054	0.0183453	up regulated	Fibroblast3
Olfr1033	9.48743	5.77124	0.00026597	0.018655	up regulated	Fibroblast3
Reg3g	9.50564	5.7881	0.000270381	0.0188912	up regulated	Fibroblast3
Slit3	2.19105	10.0749	0.000273704	0.0190498	up regulated	Fibroblast3
Postn	2.52695	10.6516	0.000275373	0.0190925	up regulated	Fibroblast3
Ccbe1	2.58156	6.79442	0.000281808	0.0193258	up regulated	Fibroblast3
Adamts14	9.16271	5.51221	0.000288049	0.0193258	up regulated	Fibroblast3
Gk5	9.20418	5.53491	0.000288879	0.0193258	up regulated	Fibroblast3
Uqcc3	9.20793	5.53544	0.000288898	0.0193258	up regulated	Fibroblast3
Dnajc25	3.47733	6.16714	0.000290488	0.0193258	up regulated	Fibroblast3
Slc2a1	2.74208	6.41893	0.000291764	0.0193258	up regulated	Fibroblast3
Snw1	9.29504	5.61914	0.000292038	0.0193258	up regulated	Fibroblast3
Hmg20b	3.3395	6.05646	0.000292621	0.0193258	up regulated	Fibroblast3
Ecscr	9.37735	5.67046	0.000293862	0.0193372	up regulated	Fibroblast3
Rtraf	2.28774	6.90615	0.000317363	0.0207329	up regulated	Fibroblast3
Angpt1	9.48537	5.76979	0.000319886	0.0208225	up regulated	Fibroblast3
Fis1	2.74794	6.42134	0.000327555	0.0211355	up regulated	Fibroblast3
Pkm	2.58545	8.11636	0.000328198	0.0211355	up regulated	Fibroblast3
Mir155hg	3.32241	6.04164	0.000335025	0.021397	up regulated	Fibroblast3
Plod2	2.26723	8.67595	0.000335806	0.021397	up regulated	Fibroblast3
Copz2	2.1816	7.09934	0.000337045	0.0214006	up regulated	Fibroblast3
Erp29	2.12067	7.04458	0.000342329	0.0216601	up regulated	Fibroblast3
Ldlrad4	2.80873	7.9713	0.000343616	0.0216657	up regulated	Fibroblast3
Prelid1	4.47459	7.1612	0.000346813	0.0217136	up regulated	Fibroblast3
Prickle1	2.08828	7.2522	0.000347975	0.0217136	up regulated	Fibroblast3
Prokr2	9.10828	5.47305	0.000354133	0.0218716	up regulated	Fibroblast3
Crabp2	9.19888	5.51958	0.000356199	0.0219244	up regulated	Fibroblast3
Eno1	2.39327	6.63125	0.000361696	0.0221873	up regulated	Fibroblast3
Praf2	3.31153	6.03029	0.000385042	0.0235396	up regulated	Fibroblast3
Hist1h2bc	3.35621	6.05967	0.000394714	0.0240497	up regulated	Fibroblast3
Prrc1	2.08333	7.01219	0.000400858	0.0241159	up regulated	Fibroblast3
S1pr3	3.38839	6.0958	0.000401015	0.0241159	up regulated	Fibroblast3
Hmgcs1	2.08668	7.01555	0.000403183	0.0241159	up regulated	Fibroblast3
C1qtnf6	2.50986	8.20551	0.000403797	0.0241159	up regulated	Fibroblast3
Polr1d	2.067	6.99748	0.000420056	0.0250044	up regulated	Fibroblast3
Serf2	2.15181	10.0519	0.000438547	0.0259112	up regulated	Fibroblast3
Itga11	9.18754	5.50454	0.000439586	0.0259112	up regulated	Fibroblast3
Irf7	2.16551	6.79953	0.000454044	0.0266766	up regulated	Fibroblast3
Pgf	2.33367	6.11892	0.000457677	0.0267487	up regulated	Fibroblast3
Hcfc1r1	2.17786	6.81037	0.000499709	0.0287071	up regulated	Fibroblast3
Fkbp2	3.27835	5.99924	0.000506232	0.0288983	up regulated	Fibroblast3
Fkbp11	2.21903	6.84625	0.000523757	0.0298047	up regulated	Fibroblast3
Emb	2.70168	7.87664	0.000537017	0.0303523	up regulated	Fibroblast3
Aldh18a1	9.11657	5.45519	0.000540728	0.0303523	up regulated	Fibroblast3
Grem1	9.16545	5.47327	0.000541893	0.0303523	up regulated	Fibroblast3
Dennd1b	9.15322	5.4767	0.000542112	0.0303523	up regulated	Fibroblast3
Car4	9.18585	5.4977	0.000543443	0.0303523	up regulated	Fibroblast3
Rcn3	2.14551	8.72073	0.000549239	0.0305816	up regulated	Fibroblast3
Stk39	2.14671	6.78324	0.000575615	0.031725	up regulated	Fibroblast3
H6pd	3.25107	5.9737	0.000576381	0.031725	up regulated	Fibroblast3
Bdkrb2	8.65817	5.11543	0.000619818	0.0334328	up regulated	Fibroblast3
Eif4ebp1	2.71425	6.38395	0.000620768	0.0334328	up regulated	Fibroblast3
Slc7a2	2.15317	6.7888	0.000630415	0.0338516	up regulated	Fibroblast3
Stub1	2.60298	6.29092	0.000636707	0.0340883	up regulated	Fibroblast3
Ccdc12	2.00439	6.94505	0.00064266	0.0341168	up regulated	Fibroblast3
Smap1	2.01089	6.95053	0.000648447	0.0342108	up regulated	Fibroblast3
Aak1	2.01854	6.95779	0.000656159	0.034517	up regulated	Fibroblast3
Gcc2	9.0065	5.38232	0.00066382	0.0346233	up regulated	Fibroblast3
Fbh1	9.04297	5.40516	0.000665666	0.0346233	up regulated	Fibroblast3
Imp3	9.07867	5.42071	0.000666903	0.0346233	up regulated	Fibroblast3
Cdc42ep5	9.09645	5.43139	0.000667745	0.0346233	up regulated	Fibroblast3
Adamts6	9.14706	5.46783	0.000670569	0.0346703	up regulated	Fibroblast3
Mlec	2.13057	6.76915	0.000673137	0.0347039	up regulated	Fibroblast3
Stk25	8.86169	5.25865	0.000679917	0.0348001	up regulated	Fibroblast3
Creb3l3	8.87341	5.2664	0.000680589	0.0348001	up regulated	Fibroblast3
Steap1	8.91741	5.28715	0.000682367	0.0348001	up regulated	Fibroblast3
Stx8	3.29029	5.99542	0.000682695	0.0348001	up regulated	Fibroblast3
Prdx4	2.37837	6.61391	0.000693526	0.0351137	up regulated	Fibroblast3
Gaa	2.09388	6.73791	0.000710673	0.0356242	up regulated	Fibroblast3
Mpc2	2.6038	6.28751	0.00071658	0.0358211	up regulated	Fibroblast3
Dlgap1	2.24328	6.49911	0.000755513	0.0373163	up regulated	Fibroblast3
Il18r1	7.84752	4.51135	0.000756801	0.0373163	up regulated	Fibroblast3
Synpo	3.24592	5.95987	0.000772516	0.0377823	up regulated	Fibroblast3
Aff2	3.36938	6.06403	0.000800038	0.0388704	up regulated	Fibroblast3
Sec23a	2.05896	6.70825	0.000820275	0.0391628	up regulated	Fibroblast3
Ggct	9.00823	5.36692	0.000821322	0.0391628	up regulated	Fibroblast3
Selenoi	9.05921	5.40713	0.000825205	0.0391628	up regulated	Fibroblast3
Mmp13	9.12648	5.41914	0.000826342	0.0391628	up regulated	Fibroblast3
Rgs16	9.11985	5.43628	0.000827948	0.0391628	up regulated	Fibroblast3
Vim	2.03136	10.7392	0.000828056	0.0391628	up regulated	Fibroblast3
Tnn	9.16077	5.46684	0.000830759	0.0391628	up regulated	Fibroblast3
Sphkap	8.89449	5.26248	0.000855026	0.0397155	up regulated	Fibroblast3
Draxin	8.93282	5.2922	0.000858085	0.0397155	up regulated	Fibroblast3
Slpi	8.93902	5.29456	0.000858326	0.0397155	up regulated	Fibroblast3
Ndufa8	2.53652	6.23458	0.000861462	0.0397155	up regulated	Fibroblast3
Mrpl13	3.15606	5.9056	0.000861714	0.0397155	up regulated	Fibroblast3
Scfd1	3.12624	5.858	0.00087792	0.0402102	up regulated	Fibroblast3
Rnf7	3.22121	5.94464	0.000889311	0.0402102	up regulated	Fibroblast3
Nme2	2.09875	9.67522	0.000891283	0.0402102	up regulated	Fibroblast3
Gfra2	2.57805	6.26418	0.0008918	0.0402102	up regulated	Fibroblast3
Sox11	2.39885	6.12801	0.000895087	0.0402102	up regulated	Fibroblast3
Zdhhc8	8.77736	5.201	0.000896231	0.0402102	up regulated	Fibroblast3
Eva1b	3.24384	5.95658	0.000897707	0.0402102	up regulated	Fibroblast3
Banf1	2.43168	6.14672	0.000916017	0.0408282	up regulated	Fibroblast3
Pkdcc	2.43471	6.15114	0.000920973	0.0409482	up regulated	Fibroblast3
Igf2bp2	2.24486	6.49821	0.000926586	0.0410968	up regulated	Fibroblast3
Tmem176b	2.56634	7.75706	0.000956122	0.0421999	up regulated	Fibroblast3
Gas1	2.0952	8.46682	0.000966736	0.0424613	up regulated	Fibroblast3
Keap1	8.99656	5.35787	0.00101766	0.0440173	up regulated	Fibroblast3
Naxe	9.06821	5.40466	0.00102305	0.0440217	up regulated	Fibroblast3
Kctd11	2.11511	6.39309	0.00104951	0.0448982	up regulated	Fibroblast3
Sirpa	2.04439	6.69468	0.00105244	0.0449175	up regulated	Fibroblast3
Mpdz	2.13458	6.40702	0.00106542	0.0453645	up regulated	Fibroblast3
Sipa1l3	2.14663	6.41353	0.00107287	0.0455744	up regulated	Fibroblast3
Pdlim2	8.91583	5.26506	0.00107576	0.0455902	up regulated	Fibroblast3
Fam160b1	8.88783	5.25336	0.00107829	0.0455907	up regulated	Fibroblast3
Arl15	2.0659	9.01489	0.00108261	0.0456664	up regulated	Fibroblast3
S100a9	8.76386	5.18384	0.00114081	0.047349	up regulated	Fibroblast3
Brd3	3.14452	5.88076	0.00115091	0.0476588	up regulated	Fibroblast3
Ehmt2	3.18259	5.90807	0.00117586	0.0482503	up regulated	Fibroblast3
Mrpl51	3.10342	5.83616	0.00119411	0.048668	up regulated	Fibroblast3
Gbe1	2.12089	5.94588	0.00122448	0.0495708	up regulated	Fibroblast3
Retnla	-11.3025	6.87982	3.15016e-30	5.70052e-26	down regulated	Fibroblast3
Dct	-10.2352	5.4721	1.6562e-20	9.99017e-17	down regulated	Fibroblast3
Cd74	-4.42646	7.4396	4.27562e-13	1.93429e-09	down regulated	Fibroblast3
H2-Aa	-4.7947	5.85319	1.70072e-12	6.15525e-09	down regulated	Fibroblast3
H2-Ab1	-4.92175	5.62778	2.58278e-12	7.78967e-09	down regulated	Fibroblast3
Cdh4	-7.56478	3.94446	3.45159e-12	8.03735e-09	down regulated	Fibroblast3
Gm46323	-6.45489	4.55259	2.96952e-11	5.37364e-08	down regulated	Fibroblast3
Trps1	-3.18674	6.46302	3.0511e-10	3.71882e-07	down regulated	Fibroblast3
Nrp2	-3.31766	5.81679	3.24167e-10	3.71882e-07	down regulated	Fibroblast3
Pmel	-7.74785	3.19905	6.20848e-10	6.60874e-07	down regulated	Fibroblast3
Myoc	-5.74935	3.92118	1.48784e-09	1.41705e-06	down regulated	Fibroblast3
Cyp2f2	-3.31273	6.18375	1.98056e-09	1.79201e-06	down regulated	Fibroblast3
Tyr	-9.14964	3.10064	2.28592e-09	1.96981e-06	down regulated	Fibroblast3
Pcolce2	-3.26551	7.19699	4.33625e-09	3.26953e-06	down regulated	Fibroblast3
Ncam2	-6.21177	3.17456	1.78992e-08	1.06712e-05	down regulated	Fibroblast3
Tle4	-3.60025	6.14418	1.82806e-08	1.06712e-05	down regulated	Fibroblast3
Tyrp1	-8.79007	2.89222	1.95019e-08	1.10283e-05	down regulated	Fibroblast3
Cyp26b1	-2.94642	6.86431	4.03134e-08	2.15908e-05	down regulated	Fibroblast3
mt-Nd2	-3.10297	9.8237	6.18183e-08	3.1074e-05	down regulated	Fibroblast3
Fabp4	-3.68946	4.40778	1.05833e-07	4.91066e-05	down regulated	Fibroblast3
Tmem150c	-6.93575	3.1443	2.49197e-07	0.000107368	down regulated	Fibroblast3
mt-Nd3	-2.78637	8.80459	3.08066e-07	0.000126452	down regulated	Fibroblast3
Gm13889	-5.19637	3.22791	6.0063e-07	0.000201278	down regulated	Fibroblast3
Krt71	-7.52843	2.90052	8.75434e-07	0.00028289	down regulated	Fibroblast3
Smpd3	-4.45288	4.28322	1.22284e-06	0.000375059	down regulated	Fibroblast3
Fgl2	-2.6812	8.7089	1.31008e-06	0.00039512	down regulated	Fibroblast3
Dsp	-7.68232	2.85924	1.35294e-06	0.000401357	down regulated	Fibroblast3
Aff3	-3.4067	4.65061	1.528e-06	0.000432832	down regulated	Fibroblast3
Cpe	-4.29943	4.35059	2.70662e-06	0.000680263	down regulated	Fibroblast3
Kctd12	-2.95902	5.43206	3.36507e-06	0.000790834	down regulated	Fibroblast3
Abcb1b	-4.25083	3.52352	3.8966e-06	0.000859913	down regulated	Fibroblast3
Plek	-3.21072	5.30565	4.3849e-06	0.00093352	down regulated	Fibroblast3
Igfbp5	-2.5571	9.88675	5.81777e-06	0.00120632	down regulated	Fibroblast3
Gm11290	-3.48357	5.91194	5.83347e-06	0.00120632	down regulated	Fibroblast3
Lgals7	-6.83816	3.27133	6.74444e-06	0.00134118	down regulated	Fibroblast3
Ccl19	-2.37192	7.0603	7.50192e-06	0.00143889	down regulated	Fibroblast3
Prkcb	-5.26795	3.36289	8.56561e-06	0.00160667	down regulated	Fibroblast3
Sema3a	-3.77313	3.74688	8.71955e-06	0.00161009	down regulated	Fibroblast3
Ccdc3	-4.67436	2.64683	9.98046e-06	0.00173867	down regulated	Fibroblast3
mt-Nd5	-2.24044	7.61409	1.26973e-05	0.00210799	down regulated	Fibroblast3
Oca2	-8.56781	1.97404	1.36201e-05	0.00218583	down regulated	Fibroblast3
Fgf13	-4.85974	2.84562	2.09755e-05	0.00311125	down regulated	Fibroblast3
Notch1	-3.55772	3.93257	2.42814e-05	0.00348619	down regulated	Fibroblast3
Tspan7	-8.20774	2.02068	2.44665e-05	0.00348619	down regulated	Fibroblast3
mt-Nd4l	-2.1889	7.95071	2.46991e-05	0.00349184	down regulated	Fibroblast3
Robo2	-5.35951	2.7068	2.67267e-05	0.00370263	down regulated	Fibroblast3
Tac1	-3.24439	4.76828	3.09568e-05	0.00408901	down regulated	Fibroblast3
Dcun1d3	-2.40726	5.51446	3.63377e-05	0.00466112	down regulated	Fibroblast3
mt-Co3	-2.49366	12.3219	3.6576e-05	0.00466112	down regulated	Fibroblast3
Kcnab1	-5.85597	2.16288	3.75993e-05	0.00473061	down regulated	Fibroblast3
Lyz1	-10.0367	1.7428	4.13258e-05	0.00491916	down regulated	Fibroblast3
St3gal6	-4.83708	2.6754	4.88912e-05	0.00549525	down regulated	Fibroblast3
Sowahc	-2.94151	5.82415	5.35962e-05	0.00591388	down regulated	Fibroblast3
Tgfbi	-2.13758	7.44559	6.23946e-05	0.00651645	down regulated	Fibroblast3
mt-Nd4	-2.31852	11.0116	7.64713e-05	0.00760343	down regulated	Fibroblast3
Tmem132c	-4.86535	2.66799	8.35795e-05	0.00817543	down regulated	Fibroblast3
Trpm1	-9.61609	1.7315	8.85096e-05	0.00847445	down regulated	Fibroblast3
Il1b	-2.92426	4.61393	8.96099e-05	0.00848995	down regulated	Fibroblast3
Gabrb2	-5.41297	3.3315	0.000100238	0.00939844	down regulated	Fibroblast3
Ppp1r14a	-4.87515	2.31667	0.000122131	0.0107809	down regulated	Fibroblast3
Mt4	-9.38043	1.89548	0.000126598	0.0109558	down regulated	Fibroblast3
Krt5	-7.22576	2.67743	0.00012714	0.0109558	down regulated	Fibroblast3
F13a1	-5.74776	3.56724	0.000136977	0.0116552	down regulated	Fibroblast3
Ctnna3	-4.99691	2.07307	0.000189412	0.0147107	down regulated	Fibroblast3
Inpp4b	-6.17602	1.86733	0.000193182	0.0148128	down regulated	Fibroblast3
Lef1	-5.24869	2.06113	0.000194511	0.0148518	down regulated	Fibroblast3
Krt25	-9.6752	1.55615	0.000208162	0.0154092	down regulated	Fibroblast3
Selp	-7.17984	2.00577	0.000221398	0.0161549	down regulated	Fibroblast3
Hexim1	-2.20551	5.37651	0.000256124	0.0181966	down regulated	Fibroblast3
Aldh3a1	-7.86483	2.10789	0.000289261	0.0193258	down regulated	Fibroblast3
Plxna2	-2.5002	4.77804	0.000289556	0.0193258	down regulated	Fibroblast3
Pf4	-5.01807	3.27702	0.000291959	0.0193258	down regulated	Fibroblast3
Robo1	-2.12449	5.2258	0.000308479	0.0202255	down regulated	Fibroblast3
Krt1	-9.21743	2.05345	0.000321945	0.0208814	down regulated	Fibroblast3
Mctp1	-2.70984	4.15103	0.000330325	0.021197	down regulated	Fibroblast3
Tob1	-2.37905	4.86006	0.00034582	0.0217136	down regulated	Fibroblast3
Adgrg6	-4.44305	3.7462	0.000352256	0.0218628	down regulated	Fibroblast3
mt-Nd1	-2.03692	10.6672	0.000399228	0.0241159	down regulated	Fibroblast3
Ednrb	-6.28615	2.71348	0.000458228	0.0267487	down regulated	Fibroblast3
Taf4b	-2.30831	5.07577	0.000467984	0.0272303	down regulated	Fibroblast3
Acyp2	-2.17602	5.6977	0.000474812	0.0274511	down regulated	Fibroblast3
Gm10800	-7.40883	1.79627	0.000560905	0.0311354	down regulated	Fibroblast3
Prex2	-3.14426	5.31389	0.000617676	0.0334328	down regulated	Fibroblast3
Mir17hg	-4.32433	3.05171	0.000642895	0.0341168	down regulated	Fibroblast3
Rnf152	-4.73804	2.31063	0.000645136	0.0341356	down regulated	Fibroblast3
Crem	-2.51227	4.33947	0.000665314	0.0346233	down regulated	Fibroblast3
Adamts9	-2.31282	5.02078	0.000753573	0.0373163	down regulated	Fibroblast3
Pkp4	-2.30161	5.04058	0.00076493	0.0376146	down regulated	Fibroblast3
Alcam	-3.16431	4.1577	0.000831041	0.0391628	down regulated	Fibroblast3
Zfp750	-8.9845	1.36126	0.000876741	0.0402102	down regulated	Fibroblast3
Ccnd1	-3.02139	4.46436	0.000974848	0.0427139	down regulated	Fibroblast3
Cobl	-7.01842	1.99965	0.000985307	0.0430679	down regulated	Fibroblast3
Olfr432	-4.59697	2.63457	0.00101396	0.0440016	down regulated	Fibroblast3
Chka	-2.0304	4.92302	0.00112731	0.0470043	down regulated	Fibroblast3
C1qa	-4.18788	5.16852	0.00116562	0.0481373	down regulated	Fibroblast3
S100a9	10.1301	6.84078	5.42231e-06	0.0201515	up regulated	Fibroblast4
Nrg1	-5.32297	6.261	1.99016e-07	0.00369811	down regulated	Fibroblast4
Hcn1	-3.84129	6.26813	5.86256e-07	0.00544691	down regulated	Fibroblast4
Aldh1a3	-4.25595	7.4566	1.22171e-06	0.00721355	down regulated	Fibroblast4
Gm14226	-3.31838	7.00337	1.5528e-06	0.00721355	down regulated	Fibroblast4
Grid2	-8.03481	5.54204	7.24002e-06	0.0224223	down regulated	Fibroblast4
Galnt13	-4.11573	5.28744	1.53355e-05	0.0384137	down regulated	Fibroblast4
S100b	-3.22216	6.08872	1.6538e-05	0.0384137	down regulated	Fibroblast4
F5	-3.08061	6.84208	2.01479e-05	0.0415988	down regulated	Fibroblast4
Figure 4E
Upregulated KEGG Parhways of Fibroblast subsets
Fibroblast 1
ID	Description	GeneRatio	BgRatio	pvalue	p.adjust	qvalue	geneID	Count
mmu04657	IL-17 signaling pathway	6/62	93/9711	2.61825e-05	0.00316808	0.00297654	16819/20202/20201/12985/17386/330122	6
mmu04610	Complement and coagulation cascades	5/62	94/9711	0.000319626	0.0193374	0.0181682	14962/18787/18788/385643/12630	5
mmu00260	Glycine, serine and threonine metabolism	3/62	40/9711	0.00206949	0.0834693	0.0784227	11754/71776/11611	3
mmu05146	Amoebiasis	4/62	108/9711	0.00492038	0.148842	0.139842	18126/330122/20706/20708	4
mmu00310	Lysine degradation	3/62	64/9711	0.00783049	0.172528	0.162097	26432/30956/224530	3
mmu04151	PI3K-Akt signaling pathway	7/62	367/9711	0.00855513	0.172528	0.162097	74747/13874/18654/12985/83490/665033/21923	7
mmu04060	Cytokine-cytokine receptor interaction	6/62	294/9711	0.01086	0.187723	0.176373	77125/21949/12985/330122/16165/17329	6
mmu04820	Cytoskeleton in muscle cells	5/62	229/9711	0.0151885	0.229727	0.215837	71355/11735/12111/14119/665033	5
mmu00630	Glyoxylate and dicarboxylate metabolism	2/62	32/9711	0.0175906	0.236496	0.222197	224530/11611	2
mmu05142	Chagas disease	3/62	103/9711	0.0279092	0.337701	0.317283	18126/18787/385643	3
mmu04974	Protein digestion and absorption	3/62	108/9711	0.0315086	0.346595	0.325639	71355/12816/665033	3
mmu04066	HIF-1 signaling pathway	3/62	116/9711	0.037751	0.380656	0.357641	18126/18787/21857	3
mmu00330	Arginine and proline metabolism	2/62	54/9711	0.0464213	0.432075	0.405951	18126/320452	2
mmu04371	Apelin signaling pathway	3/62	139/9711	0.0589202	0.500695	0.470423	18126/18787/30878	3
mmu03266	Virion - Herpesvirus	1/62	10/9711	0.0620697	0.500695	0.470423	231805	1
mmu00910	Nitrogen metabolism	1/62	17/9711	0.103247	0.643383	0.604483	12351	1
mmu04146	Peroxisome	2/62	87/9711	0.106354	0.643383	0.604483	18126/11611	2
mmu00120	Primary bile acid biosynthesis	1/62	18/9711	0.108982	0.643383	0.604483	13123	1
mmu00511	Other glycan degradation	1/62	18/9711	0.108982	0.643383	0.604483	23956	1
mmu04512	ECM-receptor interaction	2/62	89/9711	0.11045	0.643383	0.604483	665033/21923	2
mmu00220	Arginine biosynthesis	1/62	20/9711	0.120345	0.643383	0.604483	18126	1
mmu04061	Viral protein interaction with cytokine and cytokine receptor	2/62	95/9711	0.122981	0.643383	0.604483	330122/17329	2
mmu00360	Phenylalanine metabolism	1/62	21/9711	0.125973	0.643383	0.604483	11754	1
mmu04964	Proximal tubule bicarbonate reclamation	1/62	22/9711	0.131565	0.643383	0.604483	12351	1
mmu00900	Terpenoid backbone biosynthesis	1/62	23/9711	0.137122	0.643383	0.604483	224530	1
mmu04510	Focal adhesion	3/62	202/9711	0.138248	0.643383	0.604483	18654/665033/21923	3
mmu00340	Histidine metabolism	1/62	26/9711	0.153585	0.682024	0.640789	15186	1
mmu00650	Butanoate metabolism	1/62	27/9711	0.159003	0.682024	0.640789	224530	1
mmu01523	Antifolate resistance	1/62	29/9711	0.169738	0.682024	0.640789	76408	1
mmu01200	Carbon metabolism	2/62	122/9711	0.18287	0.682024	0.640789	224530/11611	2
mmu00410	beta-Alanine metabolism	1/62	32/9711	0.185587	0.682024	0.640789	11754	1
mmu00512	Mucin type O-glycan biosynthesis	1/62	32/9711	0.185587	0.682024	0.640789	207839	1
mmu01210	2-Oxocarboxylic acid metabolism	1/62	34/9711	0.195988	0.682024	0.640789	11611	1
mmu05150	Staphylococcus aureus infection	2/62	128/9711	0.196735	0.682024	0.640789	14962/12630	2
mmu04926	Relaxin signaling pathway	2/62	130/9711	0.201387	0.682024	0.640789	18126/17386	2
mmu00250	Alanine, aspartate and glutamate metabolism	1/62	39/9711	0.221422	0.682024	0.640789	11611	1
mmu05143	African trypanosomiasis	1/62	39/9711	0.221422	0.682024	0.640789	385643	1
mmu00350	Tyrosine metabolism	1/62	40/9711	0.226413	0.682024	0.640789	11754	1
mmu05033	Nicotine addiction	1/62	40/9711	0.226413	0.682024	0.640789	14404	1
mmu04216	Ferroptosis	1/62	41/9711	0.231372	0.682024	0.640789	213053	1
mmu00514	Other types of O-glycan biosynthesis	1/62	43/9711	0.241197	0.682024	0.640789	207839	1
mmu04975	Fat digestion and absorption	1/62	43/9711	0.241197	0.682024	0.640789	224530	1
mmu00620	Pyruvate metabolism	1/62	44/9711	0.246063	0.682024	0.640789	224530	1
mmu04150	mTOR signaling pathway	2/62	158/9711	0.267469	0.682024	0.640789	74747/277854	2
mmu00071	Fatty acid degradation	1/62	52/9711	0.283903	0.682024	0.640789	224530	1
mmu00380	Tryptophan metabolism	1/62	52/9711	0.283903	0.682024	0.640789	224530	1
mmu02010	ABC transporters	1/62	52/9711	0.283903	0.682024	0.640789	76408	1
mmu00600	Sphingolipid metabolism	1/62	55/9711	0.297606	0.682024	0.640789	23956	1
mmu04978	Mineral absorption	1/62	55/9711	0.297606	0.682024	0.640789	70358	1
mmu04630	JAK-STAT signaling pathway	2/62	171/9711	0.298327	0.682024	0.640789	12985/16165	2
mmu04022	cGMP-PKG signaling pathway	2/62	172/9711	0.300696	0.682024	0.640789	385643/16531	2
mmu00280	Valine, leucine and isoleucine degradation	1/62	57/9711	0.306597	0.682024	0.640789	224530	1
mmu05144	Malaria	1/62	57/9711	0.306597	0.682024	0.640789	12985	1
mmu04310	Wnt signaling pathway	2/62	175/9711	0.307795	0.682024	0.640789	20319/22402	2
mmu05152	Tuberculosis	2/62	180/9711	0.319599	0.682024	0.640789	18126/56619	2
mmu05134	Legionellosis	1/62	60/9711	0.319872	0.682024	0.640789	330122	1
mmu01212	Fatty acid metabolism	1/62	62/9711	0.328583	0.682024	0.640789	224530	1
mmu04062	Chemokine signaling pathway	2/62	193/9711	0.35006	0.682024	0.640789	330122/17329	2
mmu05230	Central carbon metabolism in cancer	1/62	69/9711	0.358216	0.682024	0.640789	80879	1
mmu05140	Leishmaniasis	1/62	70/9711	0.362343	0.682024	0.640789	18126	1
mmu05211	Renal cell carcinoma	1/62	70/9711	0.362343	0.682024	0.640789	13819	1
mmu05205	Proteoglycans in cancer	2/62	204/9711	0.375496	0.682024	0.640789	11735/14733	2
mmu04115	p53 signaling pathway	1/62	75/9711	0.382588	0.682024	0.640789	18787	1
mmu04971	Gastric acid secretion	1/62	75/9711	0.382588	0.682024	0.640789	16516	1
mmu04924	Renin secretion	1/62	76/9711	0.386561	0.682024	0.640789	16531	1
mmu05133	Pertussis	1/62	77/9711	0.390508	0.682024	0.640789	18126	1
mmu01230	Biosynthesis of amino acids	1/62	79/9711	0.398328	0.682024	0.640789	71776	1
mmu05417	Lipid and atherosclerosis	2/62	217/9711	0.405044	0.682024	0.640789	108078/330122	2
mmu04623	Cytosolic DNA-sensing pathway	1/62	82/9711	0.409873	0.682024	0.640789	77125	1
mmu04012	ErbB signaling pathway	1/62	84/9711	0.417449	0.682024	0.640789	13874	1
mmu04662	B cell receptor signaling pathway	1/62	84/9711	0.417449	0.682024	0.640789	83490	1
mmu04911	Insulin secretion	1/62	86/9711	0.424929	0.682024	0.640789	16531	1
mmu04970	Salivary secretion	1/62	87/9711	0.428633	0.682024	0.640789	16531	1
mmu05323	Rheumatoid arthritis	1/62	87/9711	0.428633	0.682024	0.640789	330122	1
mmu05210	Colorectal cancer	1/62	88/9711	0.432314	0.682024	0.640789	13874	1
mmu03320	PPAR signaling pathway	1/62	89/9711	0.435971	0.682024	0.640789	108078	1
mmu04727	GABAergic synapse	1/62	90/9711	0.439606	0.682024	0.640789	14404	1
mmu05032	Morphine addiction	1/62	92/9711	0.446805	0.682024	0.640789	14404	1
mmu04640	Hematopoietic cell lineage	1/62	94/9711	0.453914	0.682024	0.640789	12985	1
mmu05222	Small cell lung cancer	1/62	94/9711	0.453914	0.682024	0.640789	18126	1
mmu04080	Neuroactive ligand-receptor interaction	3/62	390/9711	0.456562	0.682024	0.640789	385643/14404/30878	3
mmu00140	Steroid hormone biosynthesis	1/62	98/9711	0.467863	0.688683	0.647045	13123	1
mmu04933	AGE-RAGE signaling pathway in diabetic complications	1/62	101/9711	0.478094	0.688683	0.647045	18787	1
mmu04976	Bile secretion	1/62	101/9711	0.478094	0.688683	0.647045	76408	1
mmu04620	Toll-like receptor signaling pathway	1/62	104/9711	0.488131	0.692352	0.650492	17329	1
mmu04064	NF-kappa B signaling pathway	1/62	106/9711	0.494717	0.692352	0.650492	330122	1
mmu05145	Toxoplasmosis	1/62	109/9711	0.50444	0.692352	0.650492	18126	1
mmu04350	TGF-beta signaling pathway	1/62	110/9711	0.50764	0.692352	0.650492	50765	1
mmu04625	C-type lectin receptor signaling pathway	1/62	112/9711	0.513979	0.692352	0.650492	56619	1
mmu04668	TNF signaling pathway	1/62	114/9711	0.520237	0.692352	0.650492	330122	1
mmu04972	Pancreatic secretion	1/62	115/9711	0.523337	0.692352	0.650492	16531	1
mmu04928	Parathyroid hormone synthesis, secretion and action	1/62	116/9711	0.526416	0.692352	0.650492	17386	1
mmu04071	Sphingolipid signaling pathway	1/62	126/9711	0.556157	0.723602	0.679852	385643	1
mmu04750	Inflammatory mediator regulation of TRP channels	1/62	130/9711	0.567531	0.730546	0.686376	385643	1
mmu04010	MAPK signaling pathway	2/62	299/9711	0.573626	0.730619	0.686445	13874/18654	2
mmu05206	MicroRNAs in cancer	2/62	303/9711	0.58094	0.732226	0.687955	74747/21923	2
mmu04936	Alcoholic liver disease	1/62	141/9711	0.597354	0.745153	0.7001	330122	1
mmu04270	Vascular smooth muscle contraction	1/62	144/9711	0.60513	0.74715	0.701976	16531	1
mmu05418	Fluid shear stress and atherosclerosis	1/62	148/9711	0.615268	0.751994	0.706528	14733	1
mmu04723	Retrograde endocannabinoid signaling	1/62	153/9711	0.627582	0.758631	0.712764	14404	1
mmu05171	Coronavirus disease - COVID-19	2/62	334/9711	0.634564	0.758631	0.712764	14962/12985	2
mmu04390	Hippo signaling pathway	1/62	158/9711	0.639507	0.758631	0.712764	18787	1
mmu04140	Autophagy - animal	1/62	167/9711	0.660034	0.763097	0.716959	74747	1
mmu05164	Influenza A	1/62	173/9711	0.673075	0.763097	0.716959	77125	1
mmu05165	Human papillomavirus infection	2/62	359/9711	0.673881	0.763097	0.716959	665033/21923	2
mmu04217	Necroptosis	1/62	177/9711	0.681494	0.763097	0.716959	77125	1
mmu04514	Cell adhesion molecules	1/62	179/9711	0.685624	0.763097	0.716959	269116	1
mmu04360	Axon guidance	1/62	181/9711	0.6897	0.763097	0.716959	243743	1
mmu04218	Cellular senescence	1/62	182/9711	0.691719	0.763097	0.716959	18787	1
mmu04145	Phagosome	1/62	183/9711	0.693725	0.763097	0.716959	108078	1
mmu05010	Alzheimer disease	2/62	389/9711	0.716554	0.781109	0.733882	18126/213053	2
mmu04015	Rap1 signaling pathway	1/62	214/9711	0.749919	0.806496	0.757734	18654	1
mmu04621	NOD-like receptor signaling pathway	1/62	216/9711	0.753174	0.806496	0.757734	330122	1
mmu05167	Kaposi sarcoma-associated herpesvirus infection	1/62	223/9711	0.764241	0.811168	0.762124	330122	1
mmu04810	Regulation of actin cytoskeleton	1/62	232/9711	0.777755	0.817286	0.767872	385643	1
mmu04014	Ras signaling pathway	1/62	236/9711	0.783513	0.817286	0.767872	18654	1
mmu04020	Calcium signaling pathway	1/62	254/9711	0.807663	0.835275	0.784773	18126	1
mmu05012	Parkinson disease	1/62	274/9711	0.831394	0.852531	0.800986	213053	1
mmu05014	Amyotrophic lateral sclerosis	1/62	375/9711	0.913663	0.929019	0.872849	18126	1
mmu05168	Herpes simplex virus 1 infection	1/62	459/9711	0.950793	0.957566	0.899671	231805	1
mmu05022	Pathways of neurodegeneration - multiple diseases	1/62	481/9711	0.957566	0.957566	0.899671	18126	1
Fibroblast 2
ID	Description	GeneRatio	BgRatio	pvalue	p.adjust	qvalue	geneID	Count
mmu04657	IL-17 signaling pathway	4/10	93/9711	1.58421e-06	4.59422e-05	2.50139e-05	20202/20201/330122/20310	4
mmu04064	NF-kappa B signaling pathway	3/10	106/9711	0.000143482	0.00208049	0.00113275	330122/12229/20310	3
mmu05134	Legionellosis	2/10	60/9711	0.0016364	0.0158185	0.00861262	330122/20310	2
mmu04060	Cytokine-cytokine receptor interaction	3/10	294/9711	0.00281387	0.0195716	0.0106561	330122/12986/20310	3
mmu05323	Rheumatoid arthritis	2/10	87/9711	0.00340766	0.0195716	0.0106561	330122/20310	2
mmu04061	Viral protein interaction with cytokine and cytokine receptor	2/10	95/9711	0.0040493	0.0195716	0.0106561	330122/20310	2
mmu05146	Amoebiasis	2/10	108/9711	0.00520273	0.0209547	0.0114091	330122/20310	2
mmu04668	TNF signaling pathway	2/10	114/9711	0.00578062	0.0209547	0.0114091	330122/20310	2
mmu04936	Alcoholic liver disease	2/10	141/9711	0.00872749	0.0281219	0.0153114	330122/20310	2
mmu04062	Chemokine signaling pathway	2/10	193/9711	0.0159213	0.0461717	0.0251389	330122/20310	2
mmu04621	NOD-like receptor signaling pathway	2/10	216/9711	0.0197023	0.0466728	0.0254117	330122/20310	2
mmu05417	Lipid and atherosclerosis	2/10	217/9711	0.0198746	0.0466728	0.0254117	330122/20310	2
mmu05167	Kaposi sarcoma-associated herpesvirus infection	2/10	223/9711	0.0209223	0.0466728	0.0254117	330122/20310	2
mmu05340	Primary immunodeficiency	1/10	36/9711	0.0364756	0.0755567	0.0411379	12229	1
mmu04664	Fc epsilon RI signaling pathway	1/10	66/9711	0.0659524	0.127508	0.0694236	12229	1
mmu04662	B cell receptor signaling pathway	1/10	84/9711	0.0832464	0.139736	0.0760813	12229	1
mmu05412	Arrhythmogenic right ventricular cardiomyopathy	1/10	86/9711	0.0851501	0.139736	0.0760813	13346	1
mmu05235	PD-L1 expression and PD-1 checkpoint pathway in cancer	1/10	88/9711	0.0870502	0.139736	0.0760813	60533	1
mmu04640	Hematopoietic cell lineage	1/10	94/9711	0.0927292	0.139736	0.0760813	12986	1
mmu05410	Hypertrophic cardiomyopathy	1/10	100/9711	0.0983764	0.139736	0.0760813	13346	1
mmu05414	Dilated cardiomyopathy	1/10	103/9711	0.101188	0.139736	0.0760813	13346	1
mmu04625	C-type lectin receptor signaling pathway	1/10	112/9711	0.109576	0.144441	0.078643	17474	1
mmu04611	Platelet activation	1/10	125/9711	0.121567	0.153281	0.0834559	12229	1
mmu04380	Osteoclast differentiation	1/10	136/9711	0.1316	0.159017	0.0865791	12229	1
mmu04630	JAK-STAT signaling pathway	1/10	171/9711	0.162841	0.188895	0.102847	12986	1
mmu04514	Cell adhesion molecules	1/10	179/9711	0.169838	0.189434	0.10314	60533	1
mmu05169	Epstein-Barr virus infection	1/10	228/9711	0.211558	0.219975	0.119769	12229	1
mmu04820	Cytoskeleton in muscle cells	1/10	229/9711	0.21239	0.219975	0.119769	13346	1
mmu04151	PI3K-Akt signaling pathway	1/10	367/9711	0.319842	0.319842	0.174143	12986	1
Fibroblast 3
ID	Description	GeneRatio	BgRatio	pvalue	p.adjust	qvalue	geneID	Count
mmu04820	Cytoskeleton in muscle cells	16/145	229/9711	2.81937e-07	6.37177e-05	6.05422e-05	53867/71355/12831/12825/12111/13008/14119/21827/21828/12834/12832/13003/13806/319480/22352/213019	16
mmu04974	Protein digestion and absorption	10/145	108/9711	4.48598e-06	0.000506916	0.000481653	12816/53867/71355/12831/12825/20541/12837/12834/12832/12818	10
mmu04066	HIF-1 signaling pathway	10/145	116/9711	8.53714e-06	0.000643131	0.000611079	21857/18126/18787/18641/67673/16000/20525/11600/13806/13685	10
mmu04151	PI3K-Akt signaling pathway	17/145	367/9711	3.17918e-05	0.00179624	0.00170672	21923/12985/74747/20750/21827/21828/12834/13874/14936/16000/64654/11600/319480/18654/13685/208677/329278	17
mmu04512	ECM-receptor interaction	7/145	89/9711	0.000355113	0.0160511	0.0152512	21923/20750/21827/21828/12834/319480/329278	7
mmu05144	Malaria	5/145	57/9711	0.00155402	0.0585346	0.0556174	12985/101488143/21827/21828/15122	5
mmu04510	Focal adhesion	9/145	202/9711	0.00323669	0.104499	0.099291	21923/20750/21827/21828/12834/16000/319480/18654/329278	9
mmu05415	Diabetic cardiomyopathy	9/145	217/9711	0.00517658	0.146238	0.13895	12825/67184/12859/66046/68342/14936/20525/70456/68375	9
mmu01230	Biosynthesis of amino acids	5/145	79/9711	0.00644208	0.161768	0.153706	12035/18641/18746/13806/56454	5
mmu00330	Arginine and proline metabolism	4/145	54/9711	0.00846177	0.191236	0.181705	18126/320452/242669/56454	4
mmu00052	Galactose metabolism	3/145	32/9711	0.0117837	0.228531	0.217142	319625/18641/14387	3
mmu04657	IL-17 signaling pathway	5/145	93/9711	0.0125937	0.228531	0.217142	16819/20311/12985/17386/20202	5
mmu04610	Complement and coagulation cascades	5/145	94/9711	0.0131456	0.228531	0.217142	14962/18788/18787/12266/12062	5
mmu00500	Starch and sucrose metabolism	3/145	35/9711	0.0150535	0.243007	0.230896	14936/14387/74185	3
mmu00010	Glycolysis / Gluconeogenesis	4/145	67/9711	0.0176845	0.266447	0.253168	319625/18641/18746/13806	4
mmu04922	Glucagon signaling pathway	5/145	104/9711	0.0195838	0.276621	0.262835	18641/14936/20525/18746/208677	5
mmu05208	Chemical carcinogenesis - reactive oxygen species	8/145	229/9711	0.0213439	0.283749	0.269608	13078/67184/12859/66046/68342/50490/68375/50868	8
mmu04060	Cytokine-cytokine receptor interaction	9/145	294/9711	0.0319376	0.400995	0.38101	20311/77125/12985/21949/12167/20315/16157/57266/16182	9
mmu04152	AMPK signaling pathway	5/145	127/9711	0.0413979	0.47905	0.455175	18641/14936/16000/13685/208677	5
mmu05165	Human papillomavirus infection	10/145	359/9711	0.0423938	0.47905	0.455175	21923/20750/21827/21828/12834/18746/319480/13685/208677/329278	10
mmu04211	Longevity regulating pathway	4/145	90/9711	0.0454729	0.483532	0.459434	16000/13685/208677/110147	4
mmu04310	Wnt signaling pathway	6/145	175/9711	0.0470694	0.483532	0.459434	20319/22402/26563/107515/26564/106042	6
mmu05012	Parkinson disease	8/145	274/9711	0.0527459	0.504442	0.479302	213053/67184/12859/66046/56791/68342/68375/50868	8
mmu04061	Viral protein interaction with cytokine and cytokine receptor	4/145	95/9711	0.0535691	0.504442	0.479302	20311/20315/57266/16182	4
mmu04371	Apelin signaling pathway	5/145	139/9711	0.0569754	0.515058	0.489389	18126/20541/20750/14219/18787	5
mmu00190	Oxidative phosphorylation	5/145	141/9711	0.0598592	0.520314	0.494384	67184/12859/66046/68342/68375	5
mmu05142	Chagas disease	4/145	103/9711	0.0680415	0.569532	0.541148	18126/18787/12266/12062	4
mmu04120	Ubiquitin mediated proteolysis	5/145	154/9711	0.0805948	0.599563	0.569682	56791/67673/56424/19823/50868	5
mmu03020	RNA polymerase	2/145	32/9711	0.0821094	0.599563	0.569682	69920/20018	2
mmu05230	Central carbon metabolism in cancer	3/145	69/9711	0.0839004	0.599563	0.569682	18641/20525/18746	3
mmu05211	Renal cell carcinoma	3/145	70/9711	0.0867416	0.599563	0.569682	13819/67673/20525	3
mmu05016	Huntington disease	8/145	308/9711	0.0900158	0.599563	0.569682	69590/67184/12859/66046/68342/69920/208677/68375	8
mmu00030	Pentose phosphate pathway	2/145	34/9711	0.0911212	0.599563	0.569682	18641/100198	2
mmu04932	Non-alcoholic fatty liver disease	5/145	162/9711	0.0950379	0.599563	0.569682	67184/12859/66046/68342/68375	5
mmu04928	Parathyroid hormone synthesis, secretion and action	4/145	116/9711	0.095396	0.599563	0.569682	64654/53416/208677/17386	4
mmu00480	Glutathione metabolism	3/145	73/9711	0.0955056	0.599563	0.569682	69590/23887/110175	3
mmu04015	Rap1 signaling pathway	6/145	214/9711	0.101028	0.61709	0.586336	217692/16000/64654/11600/18654/74206	6
mmu05133	Pertussis	3/145	77/9711	0.107727	0.634705	0.603073	20311/18126/12266	3
mmu01200	Carbon metabolism	4/145	122/9711	0.109529	0.634705	0.603073	18641/18746/13806/100198	4
mmu05143	African trypanosomiasis	2/145	39/9711	0.114797	0.648606	0.616281	101488143/15122	2
mmu04141	Protein processing in endoplasmic reticulum	5/145	175/9711	0.121111	0.666199	0.632998	15505/66256/67397/56424/20334	5
mmu04623	Cytosolic DNA-sensing pathway	3/145	82/9711	0.123807	0.666199	0.632998	77125/20018/54123	3
mmu04926	Relaxin signaling pathway	4/145	130/9711	0.129734	0.681859	0.647877	18126/12825/208677/17386	4
mmu04360	Axon guidance	5/145	181/9711	0.13417	0.689148	0.654803	243743/218397/12167/20315/20564	5
mmu04911	Insulin secretion	3/145	86/9711	0.137259	0.689344	0.654989	16531/20525/208677	3
mmu05323	Rheumatoid arthritis	3/145	87/9711	0.140698	0.691254	0.656804	20311/20315/11600	3
mmu04714	Thermogenesis	6/145	238/9711	0.14562	0.700217	0.66532	67184/12859/66046/68342/208677/68375	6
mmu04010	MAPK signaling pathway	7/145	299/9711	0.159864	0.752694	0.715182	15507/218397/13874/16000/64654/11600/18654	7
mmu05410	Hypertrophic cardiomyopathy	3/145	100/9711	0.187788	0.825264	0.784136	20541/16000/319480	3
mmu04933	AGE-RAGE signaling pathway in diabetic complications	3/145	101/9711	0.19157	0.825264	0.784136	12825/18787/50490	3
mmu04723	Retrograde endocannabinoid signaling	4/145	153/9711	0.195229	0.825264	0.784136	67184/66046/68342/68375	4
mmu04978	Mineral absorption	2/145	55/9711	0.198163	0.825264	0.784136	20541/70358	2
mmu05414	Dilated cardiomyopathy	3/145	103/9711	0.199191	0.825264	0.784136	20541/16000/319480	3
mmu04620	Toll-like receptor signaling pathway	3/145	104/9711	0.203029	0.825264	0.784136	20750/16803/54123	3
mmu00280	Valine, leucine and isoleucine degradation	2/145	57/9711	0.209086	0.825264	0.784136	12035/208715	2
mmu04150	mTOR signaling pathway	4/145	158/9711	0.210658	0.825264	0.784136	277854/74747/16000/13685	4
mmu05146	Amoebiasis	3/145	108/9711	0.218549	0.825264	0.784136	18126/12825/15507	3
mmu05020	Prion disease	6/145	273/9711	0.223628	0.825264	0.784136	67184/12859/66046/68342/208677/68375	6
mmu05010	Alzheimer disease	8/145	389/9711	0.225547	0.825264	0.784136	18126/213053/67184/12859/66046/68342/50490/68375	8
mmu00910	Nitrogen metabolism	1/145	17/9711	0.225829	0.825264	0.784136	12351	1
mmu04980	Cobalamin transport and metabolism	1/145	17/9711	0.225829	0.825264	0.784136	54219	1
mmu04931	Insulin resistance	3/145	110/9711	0.2264	0.825264	0.784136	14936/20525/208677	3
mmu04961	Endocrine and other factor-regulated calcium reabsorption	2/145	61/9711	0.231103	0.827097	0.785877	20541/12062	2
mmu04668	TNF signaling pathway	3/145	114/9711	0.242261	0.827097	0.785877	20311/208677/16182	3
mmu00310	Lysine degradation	2/145	64/9711	0.247715	0.827097	0.785877	26432/110147	2
mmu04913	Ovarian steroidogenesis	2/145	64/9711	0.247715	0.827097	0.785877	13078/16000	2
mmu05203	Viral carcinogenesis	5/145	228/9711	0.25442	0.827097	0.785877	12266/66354/18746/54123/208677	5
mmu04022	cGMP-PKG signaling pathway	4/145	172/9711	0.255512	0.827097	0.785877	20541/16531/12062/208677	4
mmu00220	Arginine biosynthesis	1/145	20/9711	0.260055	0.827097	0.785877	18126	1
mmu00532	Glycosaminoglycan biosynthesis - chondroitin sulfate / dermatan sulfate	1/145	21/9711	0.271126	0.827097	0.785877	234356	1
mmu00770	Pantothenate and CoA biosynthesis	1/145	21/9711	0.271126	0.827097	0.785877	12035	1
mmu04014	Ras signaling pathway	5/145	236/9711	0.27721	0.827097	0.785877	218397/16000/64654/11600/18654	5
mmu05140	Leishmaniasis	2/145	70/9711	0.281024	0.827097	0.785877	18126/12266	2
mmu05221	Acute myeloid leukemia	2/145	70/9711	0.281024	0.827097	0.785877	12394/13685	2
mmu00430	Taurine and hypotaurine metabolism	1/145	22/9711	0.282033	0.827097	0.785877	23887	1
mmu04964	Proximal tubule bicarbonate reclamation	1/145	22/9711	0.282033	0.827097	0.785877	12351	1
mmu04071	Sphingolipid signaling pathway	3/145	126/9711	0.290765	0.827097	0.785877	76893/13610/12062	3
mmu05022	Pathways of neurodegeneration - multiple diseases	9/145	481/9711	0.291203	0.827097	0.785877	18126/69590/67184/12859/66046/56791/68342/50490/68375	9
mmu05218	Melanoma	2/145	72/9711	0.292116	0.827097	0.785877	16000/64654	2
mmu00900	Terpenoid backbone biosynthesis	1/145	23/9711	0.292778	0.827097	0.785877	208715	1
mmu04918	Thyroid hormone synthesis	2/145	74/9711	0.303186	0.845926	0.803767	69590/208677	2
mmu04115	p53 signaling pathway	2/145	75/9711	0.30871	0.850836	0.808432	18787/16000	2
mmu05014	Amyotrophic lateral sclerosis	7/145	375/9711	0.327813	0.892599	0.848115	18126/69590/67184/12859/66046/68342/68375	7
mmu00650	Butanoate metabolism	1/145	27/9711	0.334183	0.893862	0.849315	208715	1
mmu01521	EGFR tyrosine kinase inhibitor resistance	2/145	80/9711	0.336187	0.893862	0.849315	16000/13685	2
mmu04936	Alcoholic liver disease	3/145	141/9711	0.352197	0.915753	0.870114	16803/12266/50490	3
mmu03018	RNA degradation	2/145	83/9711	0.352524	0.915753	0.870114	18641/13806	2
mmu04012	ErbB signaling pathway	2/145	84/9711	0.35794	0.919256	0.873443	13874/13685	2
mmu05412	Arrhythmogenic right ventricular cardiomyopathy	2/145	86/9711	0.368723	0.925069	0.878967	20541/319480	2
mmu04146	Peroxisome	2/145	87/9711	0.374088	0.925069	0.878967	18126/54683	2
mmu05418	Fluid shear stress and atherosclerosis	3/145	148/9711	0.380751	0.925069	0.878967	14733/12167/50868	3
mmu00512	Mucin type O-glycan biosynthesis	1/145	32/9711	0.382569	0.925069	0.878967	212996	1
mmu03320	PPAR signaling pathway	2/145	89/9711	0.384763	0.925069	0.878967	57875/208715	2
mmu04260	Cardiac muscle contraction	2/145	89/9711	0.384763	0.925069	0.878967	20541/12859	2
mmu04130	SNARE interactions in vesicular transport	1/145	33/9711	0.391818	0.932116	0.885662	55943	1
mmu01240	Biosynthesis of cofactors	3/145	152/9711	0.396955	0.934127	0.887573	12035/107508/18103	3
mmu01210	2-Oxocarboxylic acid metabolism	1/145	34/9711	0.400931	0.934127	0.887573	12035	1
mmu04640	Hematopoietic cell lineage	2/145	94/9711	0.411099	0.948045	0.900797	12985/16157	2
mmu00051	Fructose and mannose metabolism	1/145	36/9711	0.41875	0.951565	0.904142	18641	1
mmu04390	Hippo signaling pathway	3/145	158/9711	0.421046	0.951565	0.904142	14219/12167/18787	3
mmu01250	Biosynthesis of nucleotide sugars	1/145	38/9711	0.436043	0.966134	0.917985	12763	1
mmu04960	Aldosterone-regulated sodium reabsorption	1/145	38/9711	0.436043	0.966134	0.917985	16000	1
mmu05215	Prostate cancer	2/145	100/9711	0.441961	0.969225	0.920922	16000/208677	2
mmu04810	Regulation of actin cytoskeleton	4/145	232/9711	0.457545	0.969225	0.920922	20315/64654/319480/12062	4
mmu04216	Ferroptosis	1/145	41/9711	0.461028	0.969225	0.920922	213053	1
mmu04530	Tight junction	3/145	169/9711	0.464335	0.969225	0.920922	12394/104027/17475	3
mmu03060	Protein export	1/145	42/9711	0.46911	0.969225	0.920922	66320	1
mmu04064	NF-kappa B signaling pathway	2/145	106/9711	0.471922	0.969225	0.920922	16803/20315	2
mmu05206	MicroRNAs in cancer	5/145	303/9711	0.474776	0.969225	0.920922	21923/74747/13078/22352/329278	5
mmu00514	Other types of O-glycan biosynthesis	1/145	43/9711	0.477072	0.969225	0.920922	212996	1
mmu04672	Intestinal immune network for IgA production	1/145	43/9711	0.477072	0.969225	0.920922	20315	1
mmu00620	Pyruvate metabolism	1/145	44/9711	0.484914	0.969225	0.920922	18746	1
mmu04962	Vasopressin-regulated water reabsorption	1/145	44/9711	0.484914	0.969225	0.920922	208677	1
mmu04350	TGF-beta signaling pathway	2/145	110/9711	0.491359	0.969225	0.920922	12167/23892	2
mmu05152	Tuberculosis	3/145	180/9711	0.506182	0.969225	0.920922	18126/16803/12266	3
mmu00860	Porphyrin metabolism	1/145	47/9711	0.507749	0.969225	0.920922	107508	1
mmu00565	Ether lipid metabolism	1/145	48/9711	0.515135	0.969225	0.920922	28042	1
mmu04930	Type II diabetes mellitus	1/145	48/9711	0.515135	0.969225	0.920922	18746	1
mmu05030	Cocaine addiction	1/145	48/9711	0.515135	0.969225	0.920922	208677	1
mmu04145	Phagosome	3/145	183/9711	0.517305	0.969225	0.920922	21827/21828/12266	3
mmu04935	Growth hormone synthesis, secretion and action	2/145	117/9711	0.524279	0.969225	0.920922	16000/208677	2
mmu04020	Calcium signaling pathway	4/145	254/9711	0.528353	0.969225	0.920922	18126/20541/64654/12062	4
mmu04979	Cholesterol metabolism	1/145	50/9711	0.529578	0.969225	0.920922	57875	1
mmu04919	Thyroid hormone signaling pathway	2/145	120/9711	0.537947	0.969225	0.920922	18641/20525	2
mmu00380	Tryptophan metabolism	1/145	52/9711	0.543593	0.969225	0.920922	13078	1
mmu00520	Amino sugar and nucleotide sugar metabolism	1/145	52/9711	0.543593	0.969225	0.920922	12763	1
mmu04062	Chemokine signaling pathway	3/145	193/9711	0.553395	0.969225	0.920922	20311/20315/57266	3
mmu00270	Cysteine and methionine metabolism	1/145	55/9711	0.563843	0.969225	0.920922	12035	1
mmu00600	Sphingolipid metabolism	1/145	55/9711	0.563843	0.969225	0.920922	76893	1
mmu00240	Pyrimidine metabolism	1/145	56/9711	0.570393	0.969225	0.920922	18103	1
mmu05150	Staphylococcus aureus infection	2/145	128/9711	0.573067	0.969225	0.920922	14962/12266	2
mmu04750	Inflammatory mediator regulation of TRP channels	2/145	130/9711	0.581542	0.969225	0.920922	16000/12062	2
mmu03420	Nucleotide excision repair	1/145	58/9711	0.5832	0.969225	0.920922	69920	1
mmu04340	Hedgehog signaling pathway	1/145	58/9711	0.5832	0.969225	0.920922	14451	1
mmu04370	VEGF signaling pathway	1/145	58/9711	0.5832	0.969225	0.920922	15507	1
mmu04730	Long-term depression	1/145	60/9711	0.595629	0.969225	0.920922	16000	1
mmu05134	Legionellosis	1/145	60/9711	0.595629	0.969225	0.920922	12266	1
mmu00230	Purine metabolism	2/145	134/9711	0.598121	0.969225	0.920922	29863/18103	2
mmu04213	Longevity regulating pathway - multiple species	1/145	61/9711	0.601704	0.969225	0.920922	16000	1
mmu05321	Inflammatory bowel disease	1/145	62/9711	0.607689	0.969225	0.920922	16182	1
mmu04330	Notch signaling pathway	1/145	63/9711	0.613584	0.969225	0.920922	66354	1
mmu04929	GnRH secretion	1/145	63/9711	0.613584	0.969225	0.920922	20750	1
mmu04550	Signaling pathways regulating pluripotency of stem cells	2/145	140/9711	0.622066	0.969225	0.920922	12167/16000	2
mmu04910	Insulin signaling pathway	2/145	140/9711	0.622066	0.969225	0.920922	14936/13685	2
mmu00970	Aminoacyl-tRNA biosynthesis	1/145	66/9711	0.630748	0.969225	0.920922	107508	1
mmu05031	Amphetamine addiction	1/145	69/9711	0.647154	0.969225	0.920922	208677	1
mmu05224	Breast cancer	2/145	147/9711	0.648604	0.969225	0.920922	16000/64654	2
mmu04622	RIG-I-like receptor signaling pathway	1/145	72/9711	0.662836	0.969225	0.920922	54123	1
mmu04920	Adipocytokine signaling pathway	1/145	72/9711	0.662836	0.969225	0.920922	20525	1
mmu04927	Cortisol synthesis and secretion	1/145	72/9711	0.662836	0.969225	0.920922	208677	1
mmu05207	Chemical carcinogenesis - receptor activation	3/145	227/9711	0.663416	0.969225	0.920922	13078/13685/208677	3
mmu05169	Epstein-Barr virus infection	3/145	228/9711	0.666338	0.969225	0.920922	66354/54123/22352	3
mmu05214	Glioma	1/145	74/9711	0.672904	0.969225	0.920922	16000	1
mmu04261	Adrenergic signaling in cardiomyocytes	2/145	156/9711	0.680544	0.969225	0.920922	20541/208677	2
mmu00980	Metabolism of xenobiotics by cytochrome P450	1/145	76/9711	0.682674	0.969225	0.920922	13078	1
mmu04924	Renin secretion	1/145	76/9711	0.682674	0.969225	0.920922	16531	1
mmu05220	Chronic myeloid leukemia	1/145	76/9711	0.682674	0.969225	0.920922	12394	1
mmu04148	Efferocytosis	2/145	161/9711	0.69725	0.969225	0.920922	20525/19261	2
mmu05161	Hepatitis B	2/145	164/9711	0.706925	0.969225	0.920922	54123/208677	2
mmu01232	Nucleotide metabolism	1/145	84/9711	0.718938	0.969225	0.920922	18103	1
mmu04662	B cell receptor signaling pathway	1/145	84/9711	0.718938	0.969225	0.920922	68713	1
mmu04630	JAK-STAT signaling pathway	2/145	171/9711	0.728509	0.969225	0.920922	12985/16157	2
mmu03083	Polycomb repressive complex	1/145	87/9711	0.731449	0.969225	0.920922	319974	1
mmu04970	Salivary secretion	1/145	87/9711	0.731449	0.969225	0.920922	16531	1
mmu05164	Influenza A	2/145	173/9711	0.734425	0.969225	0.920922	77125/54123	2
mmu00590	Arachidonic acid metabolism	1/145	88/9711	0.735495	0.969225	0.920922	23887	1
mmu05210	Colorectal cancer	1/145	88/9711	0.735495	0.969225	0.920922	13874	1
mmu05163	Human cytomegalovirus infection	3/145	254/9711	0.735922	0.969225	0.920922	20315/13685/208677	3
mmu05204	Chemical carcinogenesis - DNA adducts	1/145	90/9711	0.743406	0.969225	0.920922	13078	1
mmu05032	Morphine addiction	1/145	92/9711	0.751083	0.969225	0.920922	29863	1
mmu01522	Endocrine resistance	1/145	93/9711	0.754835	0.969225	0.920922	16000	1
mmu04914	Progesterone-mediated oocyte maturation	1/145	93/9711	0.754835	0.969225	0.920922	16000	1
mmu05222	Small cell lung cancer	1/145	94/9711	0.758531	0.969225	0.920922	18126	1
mmu04218	Cellular senescence	2/145	182/9711	0.759715	0.969225	0.920922	18787/13685	2
mmu00983	Drug metabolism - other enzymes	1/145	95/9711	0.762172	0.969225	0.920922	18103	1
mmu00140	Steroid hormone biosynthesis	1/145	98/9711	0.77277	0.969225	0.920922	13078	1
mmu00564	Glycerophospholipid metabolism	1/145	98/9711	0.77277	0.969225	0.920922	28042	1
mmu05231	Choline metabolism in cancer	1/145	98/9711	0.77277	0.969225	0.920922	13685	1
mmu04916	Melanogenesis	1/145	100/9711	0.779574	0.969225	0.920922	208677	1
mmu04137	Mitophagy - animal	1/145	101/9711	0.782899	0.969225	0.920922	66437	1
mmu04976	Bile secretion	1/145	101/9711	0.782899	0.969225	0.920922	20525	1
mmu00830	Retinol metabolism	1/145	102/9711	0.786175	0.969225	0.920922	98711	1
mmu04925	Aldosterone synthesis and secretion	1/145	103/9711	0.789402	0.969225	0.920922	208677	1
mmu03015	mRNA surveillance pathway	1/145	104/9711	0.79258	0.969225	0.920922	76626	1
mmu04659	Th17 cell differentiation	1/145	105/9711	0.79571	0.969225	0.920922	12394	1
mmu05145	Toxoplasmosis	1/145	109/9711	0.807771	0.969225	0.920922	18126	1
mmu05205	Proteoglycans in cancer	2/145	204/9711	0.812963	0.969225	0.920922	14733/16000	2
mmu04725	Cholinergic synapse	1/145	113/9711	0.819123	0.969225	0.920922	208677	1
mmu04724	Glutamatergic synapse	1/145	115/9711	0.824548	0.969225	0.920922	224997	1
mmu04972	Pancreatic secretion	1/145	115/9711	0.824548	0.969225	0.920922	16531	1
mmu04670	Leukocyte transendothelial migration	1/145	119/9711	0.834916	0.969225	0.920922	20315	1
mmu05417	Lipid and atherosclerosis	2/145	217/9711	0.839272	0.969225	0.920922	16803/54123	2
mmu04114	Oocyte meiosis	1/145	123/9711	0.844675	0.969225	0.920922	16000	1
mmu03008	Ribosome biogenesis in eukaryotes	1/145	125/9711	0.849338	0.969225	0.920922	102462	1
mmu04611	Platelet activation	1/145	125/9711	0.849338	0.969225	0.920922	12825	1
mmu05167	Kaposi sarcoma-associated herpesvirus infection	2/145	223/9711	0.850254	0.969225	0.920922	12266/54123	2
mmu05202	Transcriptional misregulation in cancer	2/145	226/9711	0.855488	0.969225	0.920922	12394/16000	2
mmu04068	FoxO signaling pathway	1/145	132/9711	0.864589	0.969225	0.920922	16000	1
mmu04915	Estrogen signaling pathway	1/145	134/9711	0.868658	0.969225	0.920922	208677	1
mmu04142	Lysosome	1/145	135/9711	0.870647	0.969225	0.920922	14387	1
mmu04380	Osteoclast differentiation	1/145	136/9711	0.872605	0.969225	0.920922	19261	1
mmu04728	Dopaminergic synapse	1/145	136/9711	0.872605	0.969225	0.920922	208677	1
mmu05170	Human immunodeficiency virus 1 infection	2/145	241/9711	0.879248	0.969225	0.920922	67673/19823	2
mmu05171	Coronavirus disease - COVID-19	3/145	334/9711	0.880525	0.969225	0.920922	14962/12985/12266	3
mmu04270	Vascular smooth muscle contraction	1/145	144/9711	0.88725	0.969225	0.920922	16531	1
mmu05166	Human T-cell leukemia virus 1 infection	2/145	247/9711	0.887707	0.969225	0.920922	20525/208677	2
mmu05162	Measles	1/145	145/9711	0.888959	0.969225	0.920922	54123	1
mmu05226	Gastric cancer	1/145	150/9711	0.897125	0.969225	0.920922	64654	1
mmu05322	Systemic lupus erythematosus	1/145	150/9711	0.897125	0.969225	0.920922	12266	1
mmu03040	Spliceosome	2/145	260/9711	0.904197	0.969225	0.920922	66354/72654	2
mmu04110	Cell cycle	1/145	157/9711	0.907565	0.969225	0.920922	12577	1
mmu04934	Cushing syndrome	1/145	162/9711	0.914371	0.969225	0.920922	208677	1
mmu04140	Autophagy - animal	1/145	167/9711	0.920679	0.969225	0.920922	74747	1
mmu05160	Hepatitis C	1/145	167/9711	0.920679	0.969225	0.920922	54123	1
mmu05225	Hepatocellular carcinoma	1/145	175/9711	0.929826	0.969225	0.920922	50868	1
mmu04217	Necroptosis	1/145	177/9711	0.931944	0.969225	0.920922	77125	1
mmu04514	Cell adhesion molecules	1/145	179/9711	0.933998	0.969225	0.920922	13003	1
mmu04080	Neuroactive ligand-receptor interaction	3/145	390/9711	0.934916	0.969225	0.920922	12266/13610/12062	3
mmu05034	Alcoholism	1/145	207/9711	0.957058	0.983641	0.93462	208677	1
mmu04613	Neutrophil extracellular trap formation	1/145	209/9711	0.958358	0.983641	0.93462	12266	1
mmu04621	NOD-like receptor signaling pathway	1/145	216/9711	0.962609	0.983641	0.93462	54123	1
mmu04024	cAMP signaling pathway	1/145	224/9711	0.966942	0.983641	0.93462	208677	1
mmu05168	Herpes simplex virus 1 infection	3/145	459/9711	0.970584	0.983641	0.93462	12266/54123/13685	3
mmu05132	Salmonella infection	1/145	252/9711	0.978536	0.98375	0.934723	70297	1
mmu03010	Ribosome	1/145	265/9711	0.982443	0.98375	0.934723	68537	1
mmu04144	Endocytosis	1/145	270/9711	0.98375	0.98375	0.934723	98366	1
Fibroblast 4
ID	Description	GeneRatio	BgRatio	pvalue	p.adjust	qvalue	geneID	Count
mmu04657	IL-17 signaling pathway	1/1	93/9711	0.00957677	0.00957677		20202	1
Figure S4A, S4B and S4C
DEGs in Other non-immune cells
S100a9	8.65236	5.63149	2.53453e-65	5.66619e-61	up regulated	BEC
S100a8	7.38848	5.52385	1.42395e-58	1.59169e-54	up regulated	BEC
Acod1	6.9979	5.28216	4.9251e-51	3.67018e-47	up regulated	BEC
Ubd	6.76148	7.86329	1.03679e-35	4.63568e-32	up regulated	BEC
Cstdc4	8.60942	3.1511	3.8122e-20	1.42042e-16	up regulated	BEC
Clec4d	4.54516	3.69918	1.57648e-19	5.03482e-16	up regulated	BEC
Rbp1	3.7412	6.77926	1.6932e-15	2.52355e-12	up regulated	BEC
Chga	7.87971	6.77479	9.49339e-15	1.32646e-11	up regulated	BEC
E330013P04Rik	6.62177	2.87569	5.27561e-14	6.93773e-11	up regulated	BEC
Ms4a6d	4.2625	3.93733	2.29326e-13	2.84823e-10	up regulated	BEC
Lilr4b	3.79635	3.36443	2.63976e-13	3.10602e-10	up regulated	BEC
Trem1	7.56061	2.19012	4.86601e-12	4.53269e-09	up regulated	BEC
Pik3ap1	4.29084	3.56821	6.80308e-12	6.0633e-09	up regulated	BEC
Nlrp3	3.80427	3.19056	8.9051e-12	7.37343e-09	up regulated	BEC
Mirt1	6.19886	2.48448	1.87221e-11	1.30797e-08	up regulated	BEC
Cd300lf	5.81317	2.16307	4.76431e-11	2.95864e-08	up regulated	BEC
D5Ertd615e	2.47979	4.79207	8.40377e-11	5.07769e-08	up regulated	BEC
Nts	4.22332	5.21949	9.8947e-11	5.67195e-08	up regulated	BEC
Clec4e	3.58663	3.91213	1.57468e-10	8.38181e-08	up regulated	BEC
Zbp1	2.5903	4.62201	2.92501e-10	1.48617e-07	up regulated	BEC
Gm10851	3.04808	4.00177	3.34664e-10	1.66261e-07	up regulated	BEC
Csf3r	4.90586	2.4137	3.79418e-10	1.84397e-07	up regulated	BEC
Serpina3g	4.8744	3.48929	4.45318e-10	2.1182e-07	up regulated	BEC
AA467197	2.11248	6.24826	1.47208e-09	5.57794e-07	up regulated	BEC
Nox4	4.54887	5.7134	1.99693e-09	7.13088e-07	up regulated	BEC
Hcar2	3.3704	2.65961	2.32422e-09	8.11878e-07	up regulated	BEC
Ms4a6b	4.811	2.87624	2.6908e-09	9.25468e-07	up regulated	BEC
Serpine1	2.57292	7.50299	3.46568e-09	1.17392e-06	up regulated	BEC
Ccl3	4.44007	4.23713	6.03708e-09	1.92807e-06	up regulated	BEC
Ccl4	3.76608	5.1754	1.11607e-08	3.19884e-06	up regulated	BEC
Gja5	2.2544	5.48611	2.57207e-08	6.92786e-06	up regulated	BEC
Cd53	2.21341	3.94739	2.9796e-08	7.65654e-06	up regulated	BEC
Stfa2l1	7.57494	2.10103	3.93785e-08	9.78161e-06	up regulated	BEC
Cd276	2.96525	5.05275	5.47275e-08	1.32988e-05	up regulated	BEC
Akr1b8	2.60062	3.71241	5.68635e-08	1.35238e-05	up regulated	BEC
Cxcr2	5.14545	1.54747	1.23544e-07	2.5339e-05	up regulated	BEC
Tyrobp	2.0729	4.27575	1.34475e-07	2.73303e-05	up regulated	BEC
Il1f9	6.22315	2.39725	1.54049e-07	3.02097e-05	up regulated	BEC
Ccr1	2.79603	2.86247	2.24595e-07	4.18421e-05	up regulated	BEC
Atp8b4	4.65819	1.83669	2.33183e-07	4.3083e-05	up regulated	BEC
Il1a	4.55017	1.75686	4.21494e-07	7.3046e-05	up regulated	BEC
Igfbp3	2.19314	8.07145	4.42905e-07	7.6166e-05	up regulated	BEC
Tspan8	2.07769	3.24719	4.68906e-07	7.94157e-05	up regulated	BEC
Snx20	5.80401	2.30035	6.74803e-07	0.000106239	up regulated	BEC
Gm46565	2.91268	5.26725	7.02932e-07	0.000109626	up regulated	BEC
Retnlg	6.59559	1.39956	8.68487e-07	0.000130308	up regulated	BEC
Lcp2	3.553	4.25787	9.96342e-07	0.000142867	up regulated	BEC
Fpr2	4.69741	1.96008	9.96925e-07	0.000142867	up regulated	BEC
G0s2	3.34802	3.73052	1.05818e-06	0.000150679	up regulated	BEC
Cxcl9	2.03446	8.35618	1.40859e-06	0.000196815	up regulated	BEC
Il1rn	2.54736	4.87799	1.45311e-06	0.000200529	up regulated	BEC
Gm36756	2.47336	2.58381	1.79281e-06	0.000238572	up regulated	BEC
Ltc4s	2.37756	2.65557	1.82466e-06	0.000241374	up regulated	BEC
Samsn1	2.55829	4.28348	1.85861e-06	0.000242989	up regulated	BEC
Gm37800	6.06596	2.60687	2.0965e-06	0.000269364	up regulated	BEC
Tgfbi	2.40363	5.55251	2.26019e-06	0.000285473	up regulated	BEC
Sema3a	3.08504	4.32071	3.00683e-06	0.000363338	up regulated	BEC
Slfn1	3.50507	2.03722	4.29836e-06	0.000482885	up regulated	BEC
Spp1	3.57303	2.86442	4.3522e-06	0.000486488	up regulated	BEC
Mir142hg	2.57652	2.88306	4.57681e-06	0.000509051	up regulated	BEC
Il18rap	4.78945	1.30172	7.85424e-06	0.00084418	up regulated	BEC
Arg1	3.89335	1.7779	9.0667e-06	0.000960641	up regulated	BEC
Cd82	2.00848	4.7157	1.18512e-05	0.00119885	up regulated	BEC
Rhoh	4.11181	1.75115	2.54061e-05	0.00231828	up regulated	BEC
Slamf7	5.00149	1.54646	3.17547e-05	0.00277956	up regulated	BEC
Slpi	2.67169	4.63983	8.59384e-05	0.00607987	up regulated	BEC
4933406I18Rik	2.84761	1.62627	9.04272e-05	0.00633728	up regulated	BEC
Clec4n	2.40743	1.88523	0.000140881	0.00897305	up regulated	BEC
Ildr2	2.03804	2.5373	0.000141937	0.00898911	up regulated	BEC
Glycam1	4.00202	2.49698	0.000160063	0.00988497	up regulated	BEC
Slco4a1	2.73074	2.48446	0.000229659	0.0130643	up regulated	BEC
Crhbp	5.87373	2.24328	0.000233876	0.0131683	up regulated	BEC
Ighm	7.5144	7.81056	0.000255994	0.0141309	up regulated	BEC
Jchain	7.64279	3.79678	0.000299426	0.0160143	up regulated	BEC
Ptchd1	2.12297	2.91379	0.000320272	0.0168361	up regulated	BEC
Serpina1b	3.09204	1.8338	0.000357162	0.0183136	up regulated	BEC
Cyp4f18	2.39563	1.55618	0.000358401	0.018335	up regulated	BEC
Mirt2	5.53922	0.67423	0.00048427	0.0231828	up regulated	BEC
H19	3.1663	2.69502	0.000510458	0.0242289	up regulated	BEC
Sell	2.75993	1.30741	0.000523533	0.0245885	up regulated	BEC
Trem3	3.18448	0.764549	0.000534179	0.0249835	up regulated	BEC
Ncf4	3.02402	1.02712	0.000539994	0.0251502	up regulated	BEC
Mzb1	8.50487	3.22387	0.000557495	0.0256448	up regulated	BEC
Hck	2.70888	1.58548	0.000572674	0.026235	up regulated	BEC
Selplg	2.00093	2.87491	0.000871339	0.0361403	up regulated	BEC
Ncf1	2.3068	2.32171	0.000929125	0.0379042	up regulated	BEC
Crmp1	5.5047	0.665996	0.00095214	0.0385617	up regulated	BEC
Hk3	2.01005	1.96536	0.000981303	0.039175	up regulated	BEC
Gm21188	3.01091	0.656194	0.00103179	0.040682	up regulated	BEC
F2rl2	4.32386	1.02073	0.00123064	0.0459303	up regulated	BEC
Fcgr4	3.56174	1.0217	0.00127825	0.047234	up regulated	BEC
Fam155a	2.2781	4.57851	0.00132955	0.0487828	up regulated	BEC
Arhgap22	2.31999	2.47868	0.00135921	0.0496512	up regulated	BEC
Dcn	-4.65219	5.93129	5.11395e-36	2.85819e-32	down regulated	BEC
Trp63	-3.76975	4.99399	2.28987e-19	6.39904e-16	down regulated	BEC
Dpt	-3.49425	4.32574	1.40233e-17	3.4834e-14	down regulated	BEC
Clec3b	-5.57119	3.32041	1.71052e-17	3.82405e-14	down regulated	BEC
Gpc3	-4.12476	4.13685	4.43117e-17	9.00575e-14	down regulated	BEC
Mt4	-2.79956	4.92435	6.23721e-17	1.16199e-13	down regulated	BEC
Ccl11	-3.41047	3.98689	1.20212e-16	2.06728e-13	down regulated	BEC
Krt73	-5.31031	3.61703	1.30686e-16	2.08687e-13	down regulated	BEC
Ogn	-3.73575	3.63634	9.43014e-13	1.0541e-09	down regulated	BEC
Tenm2	-4.46521	5.10556	1.00788e-12	1.07296e-09	down regulated	BEC
Esrp1	-3.31064	3.96686	7.05161e-12	6.0633e-09	down regulated	BEC
Gm10801	-5.34189	3.21415	1.31036e-11	1.02398e-08	down regulated	BEC
Map7	-2.51178	4.37326	1.3283e-11	1.02398e-08	down regulated	BEC
Egfr	-2.51276	5.57475	1.61805e-11	1.20577e-08	down regulated	BEC
Chl1	-5.62859	2.66417	1.76625e-11	1.27375e-08	down regulated	BEC
Ror1	-2.49684	4.73566	2.29409e-11	1.55414e-08	down regulated	BEC
Dmkn	-5.46874	3.32077	2.53807e-11	1.66886e-08	down regulated	BEC
Sfn	-2.317	5.6147	4.20544e-11	2.68619e-08	down regulated	BEC
Aff3	-3.91304	3.25153	1.40753e-10	7.67482e-08	down regulated	BEC
Krt15	-6.2716	4.01725	2.26754e-10	1.17891e-07	down regulated	BEC
Tacstd2	-2.4447	3.95579	5.70612e-10	2.65763e-07	down regulated	BEC
Irf6	-3.11392	3.69037	8.60017e-10	3.87198e-07	down regulated	BEC
Klf5	-2.5906	3.98501	8.65983e-10	3.87198e-07	down regulated	BEC
Trim29	-3.03001	4.13108	8.85348e-10	3.88095e-07	down regulated	BEC
Smoc2	-4.67957	3.49334	1.00938e-09	4.33956e-07	down regulated	BEC
Pmel	-5.70318	3.48646	1.03977e-09	4.38588e-07	down regulated	BEC
Rcan2	-2.33471	4.09083	1.08156e-09	4.47768e-07	down regulated	BEC
Col14a1	-3.69763	3.40552	1.23542e-09	4.97306e-07	down regulated	BEC
Ptpn13	-2.44136	5.3183	1.24571e-09	4.97306e-07	down regulated	BEC
Adgrl3	-2.58078	4.57276	1.36509e-09	5.35402e-07	down regulated	BEC
Bmpr1a	-2.02105	4.71662	1.46858e-09	5.57794e-07	down regulated	BEC
S100a14	-3.35077	4.25161	1.78329e-09	6.64452e-07	down regulated	BEC
Fhdc1	-4.07884	2.54	1.81655e-09	6.65751e-07	down regulated	BEC
Slc16a7	-3.86964	3.65563	2.00951e-09	7.13088e-07	down regulated	BEC
Serpinb5	-4.06748	3.52559	5.94788e-09	1.92807e-06	down regulated	BEC
Pof1b	-4.63103	3.01048	5.95737e-09	1.92807e-06	down regulated	BEC
Krt35	-2.45055	4.76729	6.95765e-09	2.16067e-06	down regulated	BEC
Nectin1	-2.41078	4.27232	6.95868e-09	2.16067e-06	down regulated	BEC
Gjb2	-3.51545	4.45159	7.09779e-09	2.17367e-06	down regulated	BEC
Pkp1	-3.38901	3.54887	8.44393e-09	2.55098e-06	down regulated	BEC
Tyrp1	-5.33693	3.24907	8.67371e-09	2.58546e-06	down regulated	BEC
Cxadr	-3.3055	3.58496	1.01428e-08	2.98359e-06	down regulated	BEC
Tiam1	-2.85071	3.95743	1.04649e-08	3.03836e-06	down regulated	BEC
Gli2	-4.09792	2.94076	1.31718e-08	3.72746e-06	down regulated	BEC
Lama2	-2.03184	4.42959	1.72971e-08	4.83368e-06	down regulated	BEC
Dsg1a	-4.43483	3.33054	2.14081e-08	5.83658e-06	down regulated	BEC
Dsp	-2.92304	5.36375	2.78286e-08	7.2956e-06	down regulated	BEC
Flrt3	-3.33948	3.11539	2.8065e-08	7.2956e-06	down regulated	BEC
Thrb	-2.77453	3.35792	3.67847e-08	9.34499e-06	down regulated	BEC
Fbln1	-4.49645	2.84053	3.86258e-08	9.70244e-06	down regulated	BEC
Lypd3	-3.63084	3.8124	5.79577e-08	1.3639e-05	down regulated	BEC
Kif21a	-2.20962	4.22608	6.21551e-08	1.43251e-05	down regulated	BEC
Fam25c	-3.59878	3.08299	6.2936e-08	1.43571e-05	down regulated	BEC
Col4a5	-3.82657	2.32539	6.64744e-08	1.50111e-05	down regulated	BEC
Lgr6	-6.95553	1.93984	6.87139e-08	1.53035e-05	down regulated	BEC
Krt1	-6.45344	3.13124	7.00848e-08	1.53609e-05	down regulated	BEC
Apod	-2.55284	3.89583	8.17414e-08	1.74905e-05	down regulated	BEC
Naaladl2	-2.63113	3.91185	8.21481e-08	1.74905e-05	down regulated	BEC
Bcl11b	-4.58326	2.55776	9.27637e-08	1.93816e-05	down regulated	BEC
Tmem45a	-3.1532	3.1474	9.51316e-08	1.96922e-05	down regulated	BEC
Wwc1	-3.64734	3.12429	1.47694e-07	2.94807e-05	down regulated	BEC
Cdh3	-2.77884	3.75764	1.50266e-07	2.97286e-05	down regulated	BEC
Pkp3	-2.57739	3.27319	1.60929e-07	3.12846e-05	down regulated	BEC
H1fx	-2.41245	3.4852	1.71918e-07	3.31327e-05	down regulated	BEC
Rgs6	-4.10261	3.13198	2.10964e-07	3.99687e-05	down regulated	BEC
Mir99ahg	-2.0504	4.57753	2.15286e-07	4.04447e-05	down regulated	BEC
Sfrp4	-4.36678	2.35	3.00734e-07	5.42195e-05	down regulated	BEC
Pde1c	-2.45491	2.99414	3.23659e-07	5.78857e-05	down regulated	BEC
Anxa8	-6.76085	1.78437	3.3054e-07	5.86473e-05	down regulated	BEC
Lhx2	-2.98934	3.16742	3.45344e-07	6.07915e-05	down regulated	BEC
Dct	-4.88271	4.8978	4.02629e-07	7.03217e-05	down regulated	BEC
Thsd4	-2.70165	2.71092	4.53288e-07	7.73565e-05	down regulated	BEC
Has1	-5.15037	3.42819	4.96152e-07	8.2776e-05	down regulated	BEC
Car12	-3.74784	2.26614	5.64382e-07	9.34206e-05	down regulated	BEC
Krt27	-4.34467	2.90225	5.68313e-07	9.34206e-05	down regulated	BEC
Prr16	-6.5923	1.62877	6.14399e-07	9.97118e-05	down regulated	BEC
Dsc3	-3.15877	5.09527	6.15505e-07	9.97118e-05	down regulated	BEC
Sh3rf2	-4.7138	1.96647	6.32715e-07	0.000101762	down regulated	BEC
Ptx3	-4.16753	3.71921	6.54732e-07	0.000104551	down regulated	BEC
Fras1	-3.15951	2.8523	6.68079e-07	0.000105926	down regulated	BEC
Ror2	-2.33633	3.75105	7.37118e-07	0.000113258	down regulated	BEC
Cntfr	-3.99695	2.57266	7.44717e-07	0.000113258	down regulated	BEC
Gpr87	-4.59269	1.85685	8.53584e-07	0.000128937	down regulated	BEC
Fhod3	-2.83254	4.31383	8.78081e-07	0.000130869	down regulated	BEC
Wif1	-3.77474	2.29117	9.0329e-07	0.000133735	down regulated	BEC
Sema3d	-3.71833	2.1645	9.70902e-07	0.000140945	down regulated	BEC
Vgll3	-4.43062	1.69404	1.16333e-06	0.000164603	down regulated	BEC
Tns4	-3.28375	2.23558	1.29212e-06	0.000181677	down regulated	BEC
Gsn	-2.04527	6.77944	1.47699e-06	0.000202575	down regulated	BEC
Perp	-3.34015	5.3285	1.76468e-06	0.00023804	down regulated	BEC
Cdcp1	-5.13341	2.26233	1.76752e-06	0.00023804	down regulated	BEC
Bnc2	-3.04829	6.17391	1.83686e-06	0.000241558	down regulated	BEC
Krt77	-8.15137	2.60665	1.87705e-06	0.000243973	down regulated	BEC
Ppl	-3.84734	2.39465	2.21249e-06	0.00028179	down regulated	BEC
Ccdc3	-2.51264	3.3938	2.34085e-06	0.000292358	down regulated	BEC
Stx1b	-6.24441	1.39897	2.37532e-06	0.000294294	down regulated	BEC
Aqp3	-6.55576	1.67775	2.8495e-06	0.000348106	down regulated	BEC
Gm10800	-4.15037	4.06543	2.8922e-06	0.000351402	down regulated	BEC
Fat2	-4.95241	2.07757	3.02294e-06	0.000363338	down regulated	BEC
Gpnmb	-3.28498	3.81682	3.12613e-06	0.000372042	down regulated	BEC
Serpinb2	-8.13165	2.57768	3.12864e-06	0.000372042	down regulated	BEC
Col17a1	-2.34416	3.91693	3.31881e-06	0.000392568	down regulated	BEC
Col4a6	-4.89863	2.04577	3.5131e-06	0.000411198	down regulated	BEC
Daam2	-2.04585	3.74228	3.65693e-06	0.000425804	down regulated	BEC
Tfap2b	-3.21304	3.17649	4.01824e-06	0.000461496	down regulated	BEC
Tfap2a	-3.24092	3.5502	4.02539e-06	0.000461496	down regulated	BEC
Sprr1a	-7.60151	2.54597	4.10157e-06	0.00046783	down regulated	BEC
Ntng1	-3.23505	2.47068	4.16336e-06	0.000472468	down regulated	BEC
Macc1	-3.72365	2.3122	4.2857e-06	0.000482885	down regulated	BEC
Bdh1	-3.31987	1.9446	4.72895e-06	0.000523368	down regulated	BEC
Gm973	-6.4653	1.64336	5.04338e-06	0.000555417	down regulated	BEC
Slc7a8	-2.97848	4.08486	5.1342e-06	0.000562648	down regulated	BEC
Tfap2c	-3.64374	2.09168	5.72514e-06	0.000624348	down regulated	BEC
Dclk1	-4.47952	2.34032	6.65981e-06	0.000722751	down regulated	BEC
Dsg3	-3.13825	2.85531	7.0685e-06	0.000763399	down regulated	BEC
Pcolce2	-3.36776	2.53843	9.96805e-06	0.00104133	down regulated	BEC
Barx2	-5.50273	2.71346	1.00337e-05	0.00104313	down regulated	BEC
Eppk1	-6.32821	1.41508	1.00786e-05	0.00104313	down regulated	BEC
Sema3c	-2.5795	3.19467	1.09197e-05	0.00112498	down regulated	BEC
Ptpn3	-2.02432	3.86623	1.10507e-05	0.00112676	down regulated	BEC
Itgbl1	-3.83497	1.96743	1.10698e-05	0.00112676	down regulated	BEC
Ncam2	-6.15377	1.31521	1.19761e-05	0.00120603	down regulated	BEC
Foxe1	-3.62128	1.76608	1.55116e-05	0.00152803	down regulated	BEC
Ust	-2.26885	2.96934	1.67334e-05	0.00161945	down regulated	BEC
Abca12	-6.31735	1.36702	1.73156e-05	0.00166857	down regulated	BEC
Ddr1	-2.0498	3.41253	1.74559e-05	0.00167486	down regulated	BEC
Opcml	-2.45172	3.87274	1.83697e-05	0.00174755	down regulated	BEC
Grhl2	-2.85544	3.19169	1.99244e-05	0.00186372	down regulated	BEC
Irx1	-4.25014	1.57658	2.12495e-05	0.0019794	down regulated	BEC
Sdk1	-2.70531	3.73603	2.23074e-05	0.00206931	down regulated	BEC
Mpzl2	-2.68854	2.64074	2.53688e-05	0.00231828	down regulated	BEC
Fgf2	-3.41778	2.06367	2.53695e-05	0.00231828	down regulated	BEC
Apoc1	-2.67468	3.79783	2.70098e-05	0.00244466	down regulated	BEC
Lum	-2.87377	2.81113	2.8771e-05	0.00257282	down regulated	BEC
Scara5	-4.0432	2.19426	3.04369e-05	0.00271094	down regulated	BEC
Epb41l4b	-3.57729	2.59234	3.1279e-05	0.00276392	down regulated	BEC
Wnt5a	-2.94025	3.08259	3.18289e-05	0.00277956	down regulated	BEC
Trpm1	-3.56389	3.12151	3.27028e-05	0.0028228	down regulated	BEC
Celsr2	-2.03501	3.33721	3.42812e-05	0.00292783	down regulated	BEC
Gpc6	-2.50008	4.12078	3.47553e-05	0.00294568	down regulated	BEC
Krt28	-3.11399	4.41066	3.47853e-05	0.00294568	down regulated	BEC
Prlr	-4.63654	1.69682	3.52482e-05	0.00296244	down regulated	BEC
Foxq1	-6.50389	1.76053	3.54353e-05	0.00296701	down regulated	BEC
Gm12446	-5.94519	1.18995	3.84018e-05	0.00318307	down regulated	BEC
Paqr5	-3.16572	2.90204	3.84915e-05	0.00318307	down regulated	BEC
Pak3	-2.31303	3.08899	4.25923e-05	0.00344998	down regulated	BEC
Fgf7	-6.12646	1.40435	4.70718e-05	0.00377182	down regulated	BEC
Shh	-3.88783	1.838	4.94683e-05	0.00394969	down regulated	BEC
Cdh11	-4.60995	1.90651	4.97459e-05	0.00395772	down regulated	BEC
Nme4	-3.98601	1.40437	5.33122e-05	0.00418192	down regulated	BEC
Krt16	-5.5498	2.9217	5.62422e-05	0.0043658	down regulated	BEC
Phldb3	-3.01603	2.0293	5.65141e-05	0.00437173	down regulated	BEC
Cacna2d3	-4.3406	1.71809	5.76054e-05	0.00442552	down regulated	BEC
Cers3	-6.18181	1.37374	5.93456e-05	0.00451269	down regulated	BEC
Cldn1	-2.58241	3.67143	6.0837e-05	0.00459484	down regulated	BEC
Ap1m2	-3.15172	2.16859	6.69022e-05	0.00501322	down regulated	BEC
Gria3	-2.81741	2.11077	6.70492e-05	0.00501322	down regulated	BEC
Arhgap19	-2.36664	2.91639	7.78641e-05	0.00570731	down regulated	BEC
Bcl11a	-2.57733	3.48527	7.89915e-05	0.00577102	down regulated	BEC
Fxyd3	-3.1293	4.18239	8.15245e-05	0.00591741	down regulated	BEC
Gcnt1	-2.29392	2.50131	8.18873e-05	0.00592451	down regulated	BEC
Dlx1	-5.80512	1.12629	8.2468e-05	0.00594727	down regulated	BEC
Mboat1	-2.23429	3.17833	8.29172e-05	0.00596044	down regulated	BEC
Calml3	-2.64342	2.21543	8.3884e-05	0.00597233	down regulated	BEC
Hmcn2	-6.41735	1.348	8.47193e-05	0.00601265	down regulated	BEC
Loxl1	-3.32466	1.9473	9.44893e-05	0.00657094	down regulated	BEC
Slc1a3	-4.81305	2.01207	9.46431e-05	0.00657094	down regulated	BEC
E2f2	-2.80696	3.23452	9.70664e-05	0.00667697	down regulated	BEC
Gpsm2	-2.16482	3.31978	9.82492e-05	0.0067376	down regulated	BEC
Krtap8-1	-4.06069	2.45918	0.000104293	0.00708687	down regulated	BEC
Tbx15	-2.46707	4.21242	0.000107971	0.00731452	down regulated	BEC
Ctnna3	-2.5619	5.20946	0.000109475	0.00737173	down regulated	BEC
9530036O11Rik	-5.73613	1.08315	0.000111558	0.007467	down regulated	BEC
Tnxb	-2.39203	3.7754	0.000113689	0.00754194	down regulated	BEC
Kcne4	-2.33049	3.35759	0.000121891	0.00799121	down regulated	BEC
Capns2	-5.69122	1.02009	0.00012379	0.00806835	down regulated	BEC
Sema4g	-3.00298	1.72414	0.000126959	0.00825089	down regulated	BEC
Meis2	-2.04289	3.30015	0.000129421	0.00838651	down regulated	BEC
Nectin4	-2.54211	2.71566	0.000138251	0.00890704	down regulated	BEC
Irx2	-2.42185	3.23495	0.00013987	0.00897305	down regulated	BEC
Krt10	-3.75249	3.55256	0.000140103	0.00897305	down regulated	BEC
Pard6b	-5.68191	1.04426	0.000140694	0.00897305	down regulated	BEC
Tuft1	-2.45076	2.78484	0.000146729	0.0092402	down regulated	BEC
Dnph1	-3.35882	1.58755	0.000149169	0.00934121	down regulated	BEC
Tnfrsf19	-2.07359	3.605	0.000151791	0.0094525	down regulated	BEC
Lamc3	-2.9737	2.35428	0.000174603	0.010636	down regulated	BEC
Gfra2	-5.59012	0.967011	0.000177175	0.0107634	down regulated	BEC
Bmper	-3.33109	2.29068	0.000183014	0.0110282	down regulated	BEC
Ly6g6c	-3.08982	1.73593	0.000184475	0.0110783	down regulated	BEC
Dpp4	-2.27637	2.58749	0.000184837	0.0110783	down regulated	BEC
Krt79	-4.34126	3.42404	0.00018548	0.0110871	down regulated	BEC
Kctd15	-2.68348	2.2942	0.000190665	0.0113643	down regulated	BEC
Zfp750	-3.08427	2.49684	0.000191133	0.0113643	down regulated	BEC
Krt75	-2.99947	2.6605	0.000194203	0.0114857	down regulated	BEC
Cenpm	-2.3156	3.12654	0.000198449	0.0117059	down regulated	BEC
Myoc	-7.11558	1.76636	0.000200454	0.011793	down regulated	BEC
Epcam	-3.20188	3.52458	0.00020354	0.0119119	down regulated	BEC
Bdnf	-3.22666	1.81071	0.000210741	0.0122372	down regulated	BEC
Zfp185	-2.11356	3.11232	0.000215436	0.0124131	down regulated	BEC
Syt4	-4.45714	1.86779	0.000225375	0.0128862	down regulated	BEC
Wnk2	-2.42668	2.0532	0.000229003	0.0130602	down regulated	BEC
Plxdc1	-2.28061	2.24019	0.000232202	0.0131683	down regulated	BEC
Defb6	-5.28104	3.57572	0.000234894	0.0131683	down regulated	BEC
Erbb3	-2.42966	2.4422	0.000235508	0.0131683	down regulated	BEC
Gm21738	-3.89961	1.35745	0.000242049	0.0134608	down regulated	BEC
4833423E24Rik	-3.8901	1.27195	0.000242991	0.0134797	down regulated	BEC
Igfbp5	-2.17834	6.29597	0.000254292	0.0140717	down regulated	BEC
Bpifc	-3.63316	1.80828	0.000257957	0.0142041	down regulated	BEC
Adam33	-3.64241	1.62237	0.000271645	0.0148846	down regulated	BEC
Mlana	-3.31547	2.65218	0.000272706	0.0148891	down regulated	BEC
Col11a1	-4.74456	2.04168	0.000273829	0.0148891	down regulated	BEC
Krt17	-3.79667	5.32422	0.000274272	0.0148891	down regulated	BEC
Igfbp6	-2.2928	3.41334	0.000274392	0.0148891	down regulated	BEC
Ntrk2	-2.72406	4.54577	0.000286262	0.0154581	down regulated	BEC
Plet1	-3.57463	2.5047	0.00029335	0.0157981	down regulated	BEC
Arfgef3	-5.82818	1.2022	0.000306284	0.0163031	down regulated	BEC
Epgn	-5.66012	1.03746	0.000314629	0.0165892	down regulated	BEC
Avpr1a	-2.4932	3.61191	0.0003215	0.0168361	down regulated	BEC
Calm4	-6.77917	1.53657	0.000322781	0.0168361	down regulated	BEC
Hr	-2.19262	3.21882	0.000323026	0.0168361	down regulated	BEC
Srpx	-5.62419	0.987864	0.000323075	0.0168361	down regulated	BEC
Nova1	-3.44985	1.55193	0.000327783	0.0170417	down regulated	BEC
Itgb8	-5.67109	1.022	0.000332451	0.0172353	down regulated	BEC
Susd4	-2.77685	2.12627	0.000336411	0.0173691	down regulated	BEC
Kif14	-2.00314	2.58648	0.000390382	0.0197452	down regulated	BEC
Camsap3	-2.35542	1.77841	0.000398303	0.0201004	down regulated	BEC
Adamts15	-2.04848	2.07779	0.000400844	0.020183	down regulated	BEC
Arhgef4	-2.51099	2.36347	0.000411094	0.0206526	down regulated	BEC
Lypd6b	-2.17975	2.63222	0.000420624	0.021084	down regulated	BEC
Qpct	-2.7314	1.52113	0.000428987	0.0214102	down regulated	BEC
Myh14	-3.02286	2.05634	0.000430974	0.0214579	down regulated	BEC
Slc6a17	-2.7227	2.50415	0.000450792	0.0222963	down regulated	BEC
Adgrd1	-4.51267	2.70168	0.000455464	0.0224694	down regulated	BEC
Elmod1	-2.30939	2.93223	0.000456302	0.0224694	down regulated	BEC
Ptprd	-3.9373	1.36788	0.000462663	0.0226146	down regulated	BEC
Scel	-3.07749	3.4557	0.000473729	0.0229036	down regulated	BEC
Cited4	-5.78531	0.979487	0.000474342	0.0229036	down regulated	BEC
Spint1	-2.1926	2.79401	0.000479689	0.0231119	down regulated	BEC
Ocln	-2.4876	2.12357	0.000482345	0.0231478	down regulated	BEC
Krt5	-3.50507	5.29882	0.000482505	0.0231478	down regulated	BEC
Dgkb	-2.5058	4.30709	0.000491011	0.0234052	down regulated	BEC
Cxcl14	-2.48594	4.45072	0.000496396	0.0236115	down regulated	BEC
Fst	-4.06128	2.57826	0.000521186	0.0245815	down regulated	BEC
Lef1	-2.29041	5.10109	0.00052323	0.0245885	down regulated	BEC
Ovol1	-2.68966	2.77321	0.000535298	0.0249836	down regulated	BEC
Tenm3	-2.72722	2.37183	0.000548159	0.0253698	down regulated	BEC
Svep1	-3.62065	2.04385	0.000548893	0.0253698	down regulated	BEC
Abca8a	-2.43565	2.2218	0.00056747	0.02605	down regulated	BEC
Grhl1	-2.27741	3.74979	0.000576313	0.0263478	down regulated	BEC
Sox9	-4.87477	2.8799	0.000578709	0.0264033	down regulated	BEC
Zfp385b	-5.64439	0.956776	0.000583955	0.0265343	down regulated	BEC
Dsg4	-2.52894	2.33133	0.000674458	0.0295672	down regulated	BEC
Plch2	-2.1922	2.06684	0.000701896	0.0304959	down regulated	BEC
Gm16136	-3.76014	1.28456	0.000702513	0.0304959	down regulated	BEC
Prr9	-4.952	1.92289	0.000715863	0.0310111	down regulated	BEC
Nuf2	-2.53628	2.77459	0.000717156	0.0310111	down regulated	BEC
Cdh1	-2.87875	4.28922	0.000719498	0.0310523	down regulated	BEC
Aldh1a3	-2.43084	2.45042	0.000736163	0.0315482	down regulated	BEC
Il1rapl1	-5.74167	1.16231	0.000736632	0.0315482	down regulated	BEC
Dpep1	-3.1289	1.40118	0.00074364	0.0317874	down regulated	BEC
Cd209a	-4.11863	1.33718	0.000770822	0.0328864	down regulated	BEC
Ripk4	-2.76282	2.16903	0.000777278	0.0330281	down regulated	BEC
Lrp1b	-4.07281	1.52625	0.000778575	0.0330281	down regulated	BEC
Gpld1	-5.39634	0.874097	0.000787295	0.0333348	down regulated	BEC
Scn7a	-2.05484	2.70414	0.000792589	0.0334323	down regulated	BEC
Mfap5	-2.63913	1.91559	0.000857193	0.0357526	down regulated	BEC
Ssc4d	-5.8067	0.97214	0.000880382	0.0364478	down regulated	BEC
Gm26944	-2.45578	1.63259	0.000884206	0.0365385	down regulated	BEC
Pcsk1	-3.95557	1.24401	0.000886521	0.0365665	down regulated	BEC
Bnipl	-2.62657	1.76205	0.000912895	0.0373785	down regulated	BEC
Gfra3	-3.93517	1.71785	0.000964926	0.0388202	down regulated	BEC
Clstn2	-3.41943	2.09522	0.00096547	0.0388202	down regulated	BEC
Urah	-2.90641	2.37001	0.000978087	0.039125	down regulated	BEC
Fzd10os	-2.38406	1.85382	0.000978299	0.039125	down regulated	BEC
Otos	-5.21281	0.755983	0.00100616	0.0400956	down regulated	BEC
Tmprss13	-3.4513	1.04113	0.0010091	0.0401178	down regulated	BEC
Klk7	-6.51621	1.86705	0.0010103	0.0401178	down regulated	BEC
Myb	-3.49503	1.74504	0.00102024	0.040369	down regulated	BEC
Grin2a	-4.09418	1.37356	0.00103824	0.0408518	down regulated	BEC
Pak6	-2.87007	1.24218	0.00105544	0.0413228	down regulated	BEC
Pard6g	-2.1953	3.31926	0.00108494	0.0423441	down regulated	BEC
Wnt2	-5.36359	0.868642	0.00111572	0.043275	down regulated	BEC
Adssl1	-5.47826	0.921781	0.00111691	0.043275	down regulated	BEC
Dlx2	-3.40952	1.57635	0.00112433	0.0433978	down regulated	BEC
Hist1h3c	-2.97129	2.42362	0.00112734	0.0433978	down regulated	BEC
Skint6	-5.02599	2.00373	0.00113201	0.0433978	down regulated	BEC
Slc35g1	-3.02893	1.36301	0.00113367	0.0433978	down regulated	BEC
Hook1	-3.19685	1.98145	0.00113741	0.0434666	down regulated	BEC
Stard10	-2.2016	2.53133	0.0011672	0.0443021	down regulated	BEC
Galnt3	-3.05073	1.74916	0.00117048	0.0443514	down regulated	BEC
Cbarp	-2.4103	1.81645	0.00117658	0.0445071	down regulated	BEC
Crb3	-2.37066	1.55833	0.00120678	0.0453426	down regulated	BEC
Lrrn4cl	-2.64935	1.94809	0.00121633	0.0455481	down regulated	BEC
Psmc3ip	-2.27065	2.09479	0.00125071	0.0464618	down regulated	BEC
Cyp4f39	-5.31366	0.76567	0.00128784	0.0475097	down regulated	BEC
Frem2	-3.87226	1.29599	0.00133108	0.0487828	down regulated	BEC
Pcdh10	-6.17357	1.41414	0.00136778	0.0498015	down regulated	BEC
Cxcl9	4.90777	7.36102	2.11039e-14	3.96351e-10	up regulated	Pericytes
S100a8	7.12536	5.98864	7.87226e-08	0.000405366	up regulated	Pericytes
Gpr176	3.83329	6.50466	8.63354e-08	0.000405366	up regulated	Pericytes
H2-Eb1	3.19787	5.42389	1.24089e-07	0.000466103	up regulated	Pericytes
4930554G24Rik	3.28767	4.45288	2.33111e-07	0.000729677	up regulated	Pericytes
Stat1	2.09118	6.77563	2.72923e-07	0.000732252	up regulated	Pericytes
Col12a1	2.05757	6.84038	3.27986e-07	0.000743436	up regulated	Pericytes
Got1	2.36207	5.7097	3.5626e-07	0.000743436	up regulated	Pericytes
S100a9	8.23103	5.09683	6.53042e-07	0.00110577	up regulated	Pericytes
F3	3.08634	6.36117	7.86679e-07	0.00110577	up regulated	Pericytes
C2	2.59224	5.40768	8.12247e-07	0.00110577	up regulated	Pericytes
Dlk1	2.7537	6.00792	8.24275e-07	0.00110577	up regulated	Pericytes
S100a4	2.52135	8.98589	1.62148e-06	0.0016677	up regulated	Pericytes
Il2rg	2.6603	4.71131	1.68715e-06	0.0016677	up regulated	Pericytes
Acod1	7.20552	4.21349	1.86311e-06	0.00167365	up regulated	Pericytes
Adra2a	3.29691	6.21945	1.87139e-06	0.00167365	up regulated	Pericytes
Il1rn	4.59623	4.34007	2.7551e-06	0.00206974	up regulated	Pericytes
Mirg	2.26257	4.9585	3.31167e-06	0.00239217	up regulated	Pericytes
Ctss	2.85217	4.37922	4.07501e-06	0.00265704	up regulated	Pericytes
B830012L14Rik	2.00018	6.02402	4.24424e-06	0.00265704	up regulated	Pericytes
Serpina3g	7.1001	4.34051	5.25963e-06	0.00318649	up regulated	Pericytes
Il1b	4.26659	4.67862	7.36208e-06	0.00408086	up regulated	Pericytes
Slc15a3	2.2948	5.46926	7.7419e-06	0.00415431	up regulated	Pericytes
Cyp26b1	2.37484	5.77074	8.02471e-06	0.00418645	up regulated	Pericytes
Hp	8.12776	5.26516	8.65713e-06	0.00427715	up regulated	Pericytes
Meg3	2.12501	9.56374	1.42787e-05	0.00573723	up regulated	Pericytes
Col6a4	4.49703	3.68738	1.4859e-05	0.00580342	up regulated	Pericytes
Ms4a4d	3.3815	5.28406	1.51412e-05	0.00580342	up regulated	Pericytes
Ccdc68	2.02568	5.37683	1.63533e-05	0.00601642	up regulated	Pericytes
Oasl2	2.58949	5.30358	1.6658e-05	0.00601642	up regulated	Pericytes
Rian	2.25912	7.88871	1.89825e-05	0.00660204	up regulated	Pericytes
H2-Q7	2.78423	5.99371	4.16835e-05	0.0126268	up regulated	Pericytes
Zbp1	5.03386	4.24821	5.02944e-05	0.0138909	up regulated	Pericytes
Inhbb	4.11889	4.54618	5.48661e-05	0.0147206	up regulated	Pericytes
Wfdc17	2.67653	4.44002	7.3155e-05	0.0184832	up regulated	Pericytes
Dmp1	2.14463	5.49179	7.96968e-05	0.0191896	up regulated	Pericytes
Lrrk1	2.43442	4.99529	8.58568e-05	0.0201559	up regulated	Pericytes
H2-Ab1	2.60185	5.3793	8.89595e-05	0.0206265	up regulated	Pericytes
Cxcl3	2.84961	5.73872	0.000119532	0.0244719	up regulated	Pericytes
Enc1	3.18655	3.73719	0.000119877	0.0244719	up regulated	Pericytes
Cd52	4.53196	3.66007	0.000148785	0.0279589	up regulated	Pericytes
Lgals3bp	2.03359	6.39091	0.00015363	0.0279589	up regulated	Pericytes
Dusp2	4.70401	4.68547	0.000155419	0.0279589	up regulated	Pericytes
Nsdhl	3.89978	3.2415	0.000156311	0.0279589	up regulated	Pericytes
Pla1a	2.49293	5.26483	0.000205186	0.0330144	up regulated	Pericytes
Diaph3	2.2596	4.87555	0.000233589	0.0354391	up regulated	Pericytes
Plac8	2.19162	6.66328	0.000233984	0.0354391	up regulated	Pericytes
Clec4e	6.27691	3.50913	0.00025143	0.0366055	up regulated	Pericytes
Adcy2	2.11948	5.71867	0.000278917	0.0395284	up regulated	Pericytes
Lilr4b	4.26476	3.44455	0.000313712	0.0420222	up regulated	Pericytes
Trim14	2.45059	3.92835	0.000318072	0.0420222	up regulated	Pericytes
Pou2f2	3.94889	3.30429	0.00036012	0.0448796	up regulated	Pericytes
Flnb	2.1808	6.88412	0.000382207	0.0466119	up regulated	Pericytes
Rsad2	2.58107	5.72321	0.000401346	0.0480107	up regulated	Pericytes
Fyb	3.12413	4.33815	0.000413918	0.0482845	up regulated	Pericytes
Nrip3	-3.58471	5.08921	6.97113e-08	0.000405366	down regulated	Pericytes
Kdr	-4.63324	3.65394	5.83872e-07	0.00109657	down regulated	Pericytes
Col25a1	-2.44991	5.22499	1.1069e-06	0.00138591	down regulated	Pericytes
Unc5c	-3.1543	5.41185	1.26411e-06	0.00148383	down regulated	Pericytes
Cpne8	-3.58924	5.15374	2.03317e-06	0.00173568	down regulated	Pericytes
Selp	-6.00671	4.78065	4.03915e-06	0.00265704	down regulated	Pericytes
Mgll	-2.35535	5.96209	4.18421e-06	0.00265704	down regulated	Pericytes
Egfl7	-2.57899	4.37831	8.46148e-06	0.00427715	down regulated	Pericytes
Shank3	-4.34934	3.45739	1.12504e-05	0.00494127	down regulated	Pericytes
Tenm2	-5.00018	3.91932	1.13133e-05	0.00494127	down regulated	Pericytes
Gm10800	-5.69581	4.77088	1.17802e-05	0.00502827	down regulated	Pericytes
Sfrp1	-5.99084	3.29758	1.43576e-05	0.00573723	down regulated	Pericytes
Prex2	-2.19359	6.01042	1.63037e-05	0.00601642	down regulated	Pericytes
Grem2	-2.66934	5.2709	2.39363e-05	0.00802764	down regulated	Pericytes
Lcmt2	-2.25186	5.99048	2.50146e-05	0.00809998	down regulated	Pericytes
Alkal2	-3.14345	3.54314	2.94104e-05	0.00936196	down regulated	Pericytes
Slc15a2	-2.99838	6.3559	3.85674e-05	0.0118743	down regulated	Pericytes
Tyrp1	-3.99271	3.85902	4.35666e-05	0.0129706	down regulated	Pericytes
Icam2	-6.03795	3.34704	4.55812e-05	0.0129706	down regulated	Pericytes
Erg	-3.80049	4.15629	4.86976e-05	0.0136506	down regulated	Pericytes
Trpm1	-6.22946	3.53198	5.20147e-05	0.0141578	down regulated	Pericytes
Jam2	-3.31202	4.49066	5.94227e-05	0.0157186	down regulated	Pericytes
Cldn5	-3.47756	4.52147	6.62656e-05	0.0172852	down regulated	Pericytes
Dct	-4.56715	4.49823	7.42089e-05	0.0184832	down regulated	Pericytes
Tox	-4.60479	4.73547	8.28358e-05	0.0196929	down regulated	Pericytes
Itgbl1	-5.70703	3.11162	0.000100622	0.0222326	down regulated	Pericytes
Chchd10	-2.01217	5.37	0.000103948	0.0223667	down regulated	Pericytes
Hs6st3	-2.62454	4.46684	0.000104176	0.0223667	down regulated	Pericytes
Slit2	-2.09039	5.47175	0.000141187	0.0272614	down regulated	Pericytes
Il1rapl1	-3.36863	4.16926	0.000142251	0.0272614	down regulated	Pericytes
Ccser1	-6.55065	3.6753	0.000149623	0.0279589	down regulated	Pericytes
Ptprb	-2.54022	5.28304	0.000155346	0.0279589	down regulated	Pericytes
Hbb-bt	-4.30805	6.12118	0.000169891	0.0295438	down regulated	Pericytes
Slc8a2	-2.38666	4.43408	0.000173136	0.0298318	down regulated	Pericytes
Prr16	-5.64139	3.06712	0.000191115	0.0321642	down regulated	Pericytes
Sh3gl2	-2.41077	4.63573	0.00019181	0.0321642	down regulated	Pericytes
Hmcn2	-2.1367	4.46012	0.000206133	0.0330144	down regulated	Pericytes
Adgrv1	-2.9617	3.40475	0.000211987	0.0331778	down regulated	Pericytes
S100a16	-2.55612	4.64748	0.00021997	0.0341426	down regulated	Pericytes
Bmp6	-2.07419	5.1026	0.000264947	0.0379846	down regulated	Pericytes
Lamc3	-2.52787	4.82732	0.000279925	0.0395284	down regulated	Pericytes
0610009L18Rik	-2.90938	4.0318	0.000290412	0.0406862	down regulated	Pericytes
Fbln2	-2.3385	4.66758	0.000292681	0.0406862	down regulated	Pericytes
Pmel	-4.74149	3.76688	0.000317341	0.0420222	down regulated	Pericytes
Cenpl	-2.0953	4.40228	0.000326092	0.04253	down regulated	Pericytes
Fbln5	-2.1679	5.05958	0.000329172	0.0426357	down regulated	Pericytes
Ramp2	-2.73908	3.78704	0.000338265	0.0429254	down regulated	Pericytes
Frmd5	-4.16835	4.095	0.000354269	0.0446546	down regulated	Pericytes
Adgrl4	-3.50585	3.88882	0.000406538	0.0482845	down regulated	Pericytes
S100a8	5.37448	5.33202	1.20518e-25	3.23759e-21	up regulated	Outer Bulge Cells
Cstdc4	9.43304	2.17976	1.27429e-22	1.71162e-18	up regulated	Outer Bulge Cells
S100a9	9.38899	5.53488	2.09959e-22	1.88011e-18	up regulated	Outer Bulge Cells
Acod1	6.34285	3.97796	2.51095e-18	1.35166e-14	up regulated	Outer Bulge Cells
Clec4d	4.7591	3.00976	2.51575e-18	1.35166e-14	up regulated	Outer Bulge Cells
Cd274	3.96759	4.11772	7.24402e-15	3.24339e-11	up regulated	Outer Bulge Cells
Ccl4	4.64025	5.64129	2.66024e-13	1.02092e-09	up regulated	Outer Bulge Cells
Cd300lf	6.77404	1.16297	2.28542e-12	7.67446e-09	up regulated	Outer Bulge Cells
Clec4e	5.07522	2.88243	1.00771e-11	3.00789e-08	up regulated	Outer Bulge Cells
Srgn	3.73394	5.23614	1.62787e-11	4.34569e-08	up regulated	Outer Bulge Cells
Ccl3	4.66402	3.46476	1.77943e-11	4.34569e-08	up regulated	Outer Bulge Cells
Pik3ap1	4.57949	3.01589	2.3124e-11	5.1767e-08	up regulated	Outer Bulge Cells
Ccr1	4.26226	2.37916	2.9456e-11	6.08696e-08	up regulated	Outer Bulge Cells
Stfa2l1	5.53969	1.23076	8.25188e-11	1.58342e-07	up regulated	Outer Bulge Cells
Il1f9	4.19158	0.638142	1.35411e-10	2.42511e-07	up regulated	Outer Bulge Cells
Cxcl3	3.90235	3.09779	1.4819e-10	2.4881e-07	up regulated	Outer Bulge Cells
F10	4.73665	0.896313	3.59978e-10	5.60373e-07	up regulated	Outer Bulge Cells
Ly6i	8.7836	-0.165336	3.75473e-10	5.60373e-07	up regulated	Outer Bulge Cells
AA467197	4.78086	2.0982	1.0133e-09	1.36106e-06	up regulated	Outer Bulge Cells
Ccrl2	3.57103	2.89895	2.03123e-09	2.59842e-06	up regulated	Outer Bulge Cells
Mirt2	8.80184	-0.168768	2.21395e-09	2.70343e-06	up regulated	Outer Bulge Cells
Slfn1	5.12643	0.267727	4.42718e-09	5.17095e-06	up regulated	Outer Bulge Cells
Spp1	3.00991	2.03835	7.0883e-09	7.93417e-06	up regulated	Outer Bulge Cells
Csf3r	4.08066	1.27968	7.75076e-09	8.32865e-06	up regulated	Outer Bulge Cells
Tyrobp	2.5933	2.97326	8.30336e-09	8.57928e-06	up regulated	Outer Bulge Cells
Trem1	6.42868	0.0896121	1.33482e-08	1.23651e-05	up regulated	Outer Bulge Cells
Mirt1	3.59449	1.34299	3.53206e-08	3.16284e-05	up regulated	Outer Bulge Cells
Hdc	4.37344	3.23827	3.86122e-08	3.34606e-05	up regulated	Outer Bulge Cells
Mir142hg	3.38339	2.16986	5.71328e-08	4.7963e-05	up regulated	Outer Bulge Cells
Slfn4	5.47139	1.07586	5.91594e-08	4.81593e-05	up regulated	Outer Bulge Cells
Snx20	3.88018	1.11753	6.56387e-08	5.18623e-05	up regulated	Outer Bulge Cells
E230032D23Rik	3.78577	0.107253	8.88305e-08	6.81812e-05	up regulated	Outer Bulge Cells
Il1b	3.57412	4.48486	1.31322e-07	9.79952e-05	up regulated	Outer Bulge Cells
Mmp12	3.96836	0.912438	1.95052e-07	0.000141618	up regulated	Outer Bulge Cells
Ptgs2os2	5.01837	-1.24479	2.14039e-07	0.000151314	up regulated	Outer Bulge Cells
Dock10	3.09691	3.5561	2.41782e-07	0.000166544	up regulated	Outer Bulge Cells
G0s2	4.66286	1.89934	2.56944e-07	0.000172564	up regulated	Outer Bulge Cells
Nos2	5.10829	0.733462	2.86606e-07	0.00018779	up regulated	Outer Bulge Cells
Lilrb4a	3.0516	2.53806	2.94556e-07	0.000188403	up regulated	Outer Bulge Cells
Cd53	2.71232	3.05721	3.91864e-07	0.000244815	up regulated	Outer Bulge Cells
Il1a	4.00605	1.77511	4.64017e-07	0.000283304	up regulated	Outer Bulge Cells
Ankrd33b	2.97237	2.34166	5.28479e-07	0.00031211	up regulated	Outer Bulge Cells
Mpeg1	3.00352	1.44978	5.34435e-07	0.00031211	up regulated	Outer Bulge Cells
Bcl2a1a	4.62506	-0.191216	6.35579e-07	0.000355712	up regulated	Outer Bulge Cells
Slc16a3	3.20393	1.85963	7.01281e-07	0.000384474	up regulated	Outer Bulge Cells
Clec4n	4.18602	0.95404	7.95362e-07	0.000427332	up regulated	Outer Bulge Cells
Sell	5.61962	-0.385379	9.64873e-07	0.000508242	up regulated	Outer Bulge Cells
Cxcl2	2.78	6.14852	1.03778e-06	0.000519392	up regulated	Outer Bulge Cells
Nlrp3	3.32939	2.36835	3.97036e-06	0.00174852	up regulated	Outer Bulge Cells
Fpr1	9.09935	-0.429595	4.75334e-06	0.00205628	up regulated	Outer Bulge Cells
Fgr	3.95806	0.636404	4.82229e-06	0.00205628	up regulated	Outer Bulge Cells
Trem3	3.35558	-0.707991	5.67303e-06	0.00235763	up regulated	Outer Bulge Cells
Samsn1	3.67141	1.76412	5.99424e-06	0.00243984	up regulated	Outer Bulge Cells
4933412O06Rik	5.66761	-1.6306	6.35528e-06	0.00251071	up regulated	Outer Bulge Cells
Cyp4f18	2.97448	0.256765	6.83775e-06	0.00266217	up regulated	Outer Bulge Cells
Retnlg	9.24123	-0.130738	8.14644e-06	0.00308234	up regulated	Outer Bulge Cells
Lilr4b	2.81965	2.54129	1.91236e-05	0.00675969	up regulated	Outer Bulge Cells
Gm20406	4.06047	-1.18655	3.21102e-05	0.0106495	up regulated	Outer Bulge Cells
Fpr2	3.89333	0.865405	3.38589e-05	0.0109589	up regulated	Outer Bulge Cells
Tlr6	5.76576	-1.34945	3.49048e-05	0.0111629	up regulated	Outer Bulge Cells
Ly6c2	8.01709	0.50945	4.10521e-05	0.0129744	up regulated	Outer Bulge Cells
Clec5a	5.83371	-1.43004	4.26033e-05	0.0133081	up regulated	Outer Bulge Cells
Sp140	2.21294	1.07756	4.81283e-05	0.0143658	up regulated	Outer Bulge Cells
Bst1	3.03574	0.193418	5.4855e-05	0.0160177	up regulated	Outer Bulge Cells
Slc15a3	2.6318	1.60094	6.72012e-05	0.0190031	up regulated	Outer Bulge Cells
Cxcr2	3.32577	0.213747	7.71276e-05	0.0210701	up regulated	Outer Bulge Cells
Trim30b	4.63846	-0.586179	7.82599e-05	0.0210701	up regulated	Outer Bulge Cells
Tarm1	3.92401	-0.774549	9.23118e-05	0.0240764	up regulated	Outer Bulge Cells
Klra2	3.08642	-0.630253	0.000153896	0.0356402	up regulated	Outer Bulge Cells
Osm	3.01305	0.313477	0.000166915	0.0376808	up regulated	Outer Bulge Cells
Entpd1	2.72971	3.01214	0.000182205	0.039016	up regulated	Outer Bulge Cells
Pilra	4.64752	-2.063	0.000189788	0.0398318	up regulated	Outer Bulge Cells
Pilrb1	3.02416	-1.5862	0.000194796	0.0398516	up regulated	Outer Bulge Cells
Lcp1	2.09753	2.57476	0.000195816	0.0398516	up regulated	Outer Bulge Cells
Csmd1	-3.10188	2.96813	4.38281e-10	6.19683e-07	down regulated	Outer Bulge Cells
Dpt	-4.15163	2.84424	8.73652e-09	8.69252e-06	down regulated	Outer Bulge Cells
Retnla	-3.67784	3.72332	1.21118e-08	1.16204e-05	down regulated	Outer Bulge Cells
Gm10800	-5.32164	3.1251	5.50217e-07	0.00031449	down regulated	Outer Bulge Cells
Krt33b	-6.2697	2.93337	1.04404e-06	0.000519392	down regulated	Outer Bulge Cells
Mfap4	-4.59897	1.2157	2.20184e-06	0.00107546	down regulated	Outer Bulge Cells
Col1a1	-4.37703	4.98492	3.24556e-06	0.00150578	down regulated	Outer Bulge Cells
Ppargc1a	-2.00925	2.79873	3.74505e-06	0.0017052	down regulated	Outer Bulge Cells
Clec3b	-4.13838	2.31654	3.93778e-06	0.00174852	down regulated	Outer Bulge Cells
Ccl24	-4.15373	0.749361	6.28516e-06	0.00251071	down regulated	Outer Bulge Cells
Pcdh15	-3.38002	0.545016	7.23054e-06	0.00277488	down regulated	Outer Bulge Cells
Ly6c1	-3.57829	2.14685	9.931e-06	0.00370537	down regulated	Outer Bulge Cells
Caln1	-4.3555	0.936909	1.39864e-05	0.00514701	down regulated	Outer Bulge Cells
Ebf1	-3.62862	3.89742	1.64767e-05	0.00598148	down regulated	Outer Bulge Cells
Etv1	-2.6574	0.599995	2.01625e-05	0.00699719	down regulated	Outer Bulge Cells
Prrx1	-3.69761	1.71747	2.03165e-05	0.00699719	down regulated	Outer Bulge Cells
Scara5	-3.96408	0.519827	2.52604e-05	0.00852411	down regulated	Outer Bulge Cells
Ccl2	-2.16386	4.93912	2.53845e-05	0.00852411	down regulated	Outer Bulge Cells
Dgkb	-4.82274	0.75572	3.30246e-05	0.0108192	down regulated	Outer Bulge Cells
Kcnip4	-7.47116	-0.442533	4.46672e-05	0.0137924	down regulated	Outer Bulge Cells
Gm10801	-3.8222	2.28605	4.77882e-05	0.0143658	down regulated	Outer Bulge Cells
Skint9	-7.64672	-0.577451	5.11509e-05	0.0151002	down regulated	Outer Bulge Cells
Krt1	-5.79731	2.39239	6.10864e-05	0.0176454	down regulated	Outer Bulge Cells
Lum	-3.79457	2.53477	6.22915e-05	0.0178021	down regulated	Outer Bulge Cells
Cldn5	-4.15289	0.203571	6.86561e-05	0.01902	down regulated	Outer Bulge Cells
Krt81	-4.04376	3.06069	6.86771e-05	0.01902	down regulated	Outer Bulge Cells
Lrrtm4	-7.16655	-0.695436	7.84325e-05	0.0210701	down regulated	Outer Bulge Cells
Dpep1	-3.17834	0.95573	8.42981e-05	0.0224216	down regulated	Outer Bulge Cells
Cd36	-2.84831	2.62171	9.02137e-05	0.0237598	down regulated	Outer Bulge Cells
Zic1	-7.35496	-0.77939	9.77748e-05	0.0250154	down regulated	Outer Bulge Cells
Tcerg1l	-2.85859	0.603349	0.000100837	0.0255554	down regulated	Outer Bulge Cells
Ptx3	-3.77241	2.77956	0.000113649	0.0282692	down regulated	Outer Bulge Cells
Prkg1	-2.3288	2.73879	0.00012849	0.0314424	down regulated	Outer Bulge Cells
Gpihbp1	-5.20701	-0.366537	0.000128747	0.0314424	down regulated	Outer Bulge Cells
Krt34	-7.67858	2.43719	0.000131839	0.0319074	down regulated	Outer Bulge Cells
Kcnd2	-5.24619	-0.410236	0.000136839	0.0328217	down regulated	Outer Bulge Cells
Nid1	-2.45853	2.2494	0.000140467	0.0333937	down regulated	Outer Bulge Cells
Adgrb3	-5.10324	0.443022	0.000148561	0.0347038	down regulated	Outer Bulge Cells
Mfap5	-3.1926	0.706985	0.000160336	0.0368142	down regulated	Outer Bulge Cells
Apod	-3.09472	2.85184	0.000166678	0.0376808	down regulated	Outer Bulge Cells
Rgs6	-2.66338	0.979746	0.000172256	0.0385624	down regulated	Outer Bulge Cells
Myh11	-2.90496	1.94532	0.000174231	0.0386821	down regulated	Outer Bulge Cells
Gpx3	-3.85291	3.68331	0.000179083	0.039016	down regulated	Outer Bulge Cells
Fgf14	-4.9333	-0.336057	0.00018264	0.039016	down regulated	Outer Bulge Cells
Krtap3-1	-7.52234	3.30401	0.000182926	0.039016	down regulated	Outer Bulge Cells
Eya4	-6.51196	-1.29294	0.000182996	0.039016	down regulated	Outer Bulge Cells
Col1a2	-4.8247	4.96541	0.000185819	0.0393058	down regulated	Outer Bulge Cells
H19	-2.3224	1.18216	0.000192451	0.0398516	down regulated	Outer Bulge Cells
Myo1h	-4.38943	-0.0461431	0.000195644	0.0398516	down regulated	Outer Bulge Cells
Sulf1	-3.16533	1.34994	0.000202845	0.0409716	down regulated	Outer Bulge Cells
Myoc	-3.65793	1.85031	0.000211304	0.0423618	down regulated	Outer Bulge Cells
Filip1	-2.94333	0.0581881	0.000214536	0.042691	down regulated	Outer Bulge Cells
Ifi205	-3.45194	2.57447	0.000218727	0.0432051	down regulated	Outer Bulge Cells
Pvalb	-3.26251	-0.724586	0.00022263	0.0436549	down regulated	Outer Bulge Cells
Negr1	-2.77713	0.646864	0.000235141	0.0454448	down regulated	Outer Bulge Cells
Akr1c18	-3.83973	-0.120557	0.000241427	0.0458331	down regulated	Outer Bulge Cells
Ccl21a	-7.48302	-0.56551	0.000241851	0.0458331	down regulated	Outer Bulge Cells
Il1rapl2	-3.17958	-0.66236	0.000251421	0.0470462	down regulated	Outer Bulge Cells
Gm20754	-6.65387	-1.11372	0.000260487	0.0482602	down regulated	Outer Bulge Cells
Mecom	-2.55879	0.540836	0.000267863	0.0492867	down regulated	Outer Bulge Cells
Igf1	-2.94092	1.04479	0.000269824	0.0493098	down regulated	Outer Bulge Cells
Lingo2	-3.11508	0.668281	0.000275236	0.0499591	down regulated	Outer Bulge Cells
Downregulated KEGG Parhways of Fibroblast subsets
Fibroblast 1
Term	Count	%	PValue	Genes	List Total	Pop Hits	Pop Total	Fold Enrichment	Bonferroni	Benjamini	FDR
mmu04514:Cell adhesion molecules	11	5.11628	5.59634e-06	CD86, CDH5, CLDN5, CDH4, NLGN1, NEGR1, ICAM2, NRXN3, CD226, ESAM, NCAM2	91	179	9718	6.56259	0.000922973	0.000739337	0.000721414
mmu04820:Cytoskeleton in muscle cells	12	5.5814	8.96166e-06	MYLPF, ACTA1, MYBPC2, CKM, DAAM2, MYL1, TNNC2, TNNT3, LMOD1, TNNI2, ATP1A2, TTN	91	232	9718	5.52368	0.00147759	0.000739337	0.000721414
mmu03265:Virion - Ebolavirus, Lyssavirus and Morbillivirus	5	2.32558	1.49312e-05	CD209D, CD209F, CD209G, NCAM2, CD209A	91	17	9718	31.4092	0.00246063	0.000821215	0.000801307
mmu03264:Virion - Flavivirus	4	1.86047	8.79499e-05	CD209D, CD209F, CD209G, CD209A	91	10	9718	42.7165	0.0144076	0.00290235	0.00283199
mmu03260:Virion - Human immunodeficiency virus	4	1.86047	8.79499e-05	CD209D, CD209F, CD209G, CD209A	91	10	9718	42.7165	0.0144076	0.00290235	0.00283199
mmu04148:Efferocytosis	7	3.25581	0.00372965	CAMK2B, C1QA, DUSP2, ATP2A1, PPARG, TIMD4, CD36	91	161	9718	4.6431	0.460192	0.102565	0.100079
mmu04814:Motor proteins	7	3.25581	0.0100175	MYLPF, ACTA1, DNAH2, MYL1, TNNC2, TNNT3, TNNI2	91	198	9718	3.77545	0.810094	0.236127	0.230403
mmu04261:Adrenergic signaling in cardiomyocytes	6	2.7907	0.0147291	CAMK2B, RYR2, PPP2R2C, CACNA2D3, ATP2A1, ATP1A2	91	156	9718	4.10735	0.913567	0.303789	0.296424
mmu04360:Axon guidance	6	2.7907	0.0261473	ROBO2, CAMK2B, SHH, EPHA6, UNC5B, SEMA3G	91	181	9718	3.54004	0.98737	0.479366	0.467745
mmu04152:AMPK signaling pathway	5	2.32558	0.0300385	PPP2R2C, LEPR, PPARG, CD36, FBP1	91	127	9718	4.20438	0.993476	0.495636	0.483621
mmu04260:Cardiac muscle contraction	4	1.86047	0.0493484	RYR2, CACNA2D3, ATP2A1, ATP1A2	91	89	9718	4.7996	0.999764	0.740226	0.722281
mmu04024:cAMP signaling pathway	6	2.7907	0.0565857	CAMK2B, RYR2, EDN3, NPY, ATP2A1, ATP1A2	91	224	9718	2.86048	0.999933	0.778053	0.759191
mmu05410:Hypertrophic cardiomyopathy	4	1.86047	0.0654253	RYR2, CACNA2D3, ATP2A1, TTN	91	100	9718	4.27165	0.999986	0.821706	0.801786
mmu05414:Dilated cardiomyopathy	4	1.86047	0.0701806	RYR2, CACNA2D3, ATP2A1, TTN	91	103	9718	4.14723	0.999994	0.821706	0.801786
mmu04625:C-type lectin receptor signaling pathway	4	1.86047	0.0853467	CD209D, CD209F, CD209G, CD209A	91	112	9718	3.81397	1	0.821706	0.801786
mmu05152:Tuberculosis	5	2.32558	0.0855804	CAMK2B, CD209D, CD209F, CD209G, CD209A	91	180	9718	2.96642	1	0.821706	0.801786
mmu04020:Calcium signaling pathway	6	2.7907	0.0863894	CAMK2B, RYR2, PLCZ1, NTRK3, TNNC2, ATP2A1	91	254	9718	2.52263	1	0.821706	0.801786
mmu04145:Phagosome	5	2.32558	0.0896407	CD209D, CD209F, CD209G, CD36, CD209A	91	183	9718	2.91779	1	0.821706	0.801786
mmu04670:Leukocyte transendothelial migration	4	1.86047	0.0980256	MYLPF, CDH5, CLDN5, ESAM	91	119	9718	3.58962	1	0.824146	0.804167
mmu04919:Thyroid hormone signaling pathway	4	1.86047	0.0998965	BMP4, PLCZ1, ATP2A1, ATP1A2	91	120	9718	3.55971	1	0.824146	0.804167
Fibroblast 2
Term	Count	%	PValue	Genes	List Total	Pop Hits	Pop Total	Fold Enrichment	Bonferroni	Benjamini	FDR
mmu04916:Melanogenesis	3	5.55556	0.0333103	DCT, TYRP1, LEF1	29	100	9718	10.0531	0.918484	1	1
mmu04310:Wnt signaling pathway	3	5.55556	0.0898672	RNF43, LEF1, NOTUM	29	175	9718	5.74463	0.999059	1	1
Fibroblast 3
Term	Count	%	PValue	Genes	List Total	Pop Hits	Pop Total	Fold Enrichment	Bonferroni	Benjamini	FDR
mmu05020:Prion disease	11	11.9565	2.08551e-06	C1QA, MT-ND4L, MT-ND4, NOTCH1, MT-ND5, IL1B, NCAM2, MT-CO3, MT-ND2, MT-ND3, MT-ND1	55	273	9718	7.11941	0.000398254	0.000398332	0.000371221
mmu04723:Retrograde endocannabinoid signaling	8	8.69565	1.99064e-05	GABRB2, MT-ND4L, MT-ND4, MT-ND5, PRKCB, MT-ND2, MT-ND3, MT-ND1	55	153	9718	9.23874	0.00379495	0.00190106	0.00177167
mmu00190:Oxidative phosphorylation	7	7.6087	0.000122162	MT-ND4L, MT-ND4, MT-ND5, MT-CO3, MT-ND2, MT-ND3, MT-ND1	55	141	9718	8.77189	0.0230643	0.00777766	0.00724829
mmu05415:Diabetic cardiomyopathy	8	8.69565	0.000182415	MT-ND4L, MT-ND4, MT-ND5, PRKCB, MT-CO3, MT-ND2, MT-ND3, MT-ND1	55	217	9718	6.51395	0.0342444	0.00808398	0.00753376
mmu04916:Melanogenesis	6	6.52174	0.000221303	EDNRB, DCT, PRKCB, TYRP1, LEF1, TYR	55	100	9718	10.6015	0.0413925	0.00808398	0.00753376
mmu05208:Chemical carcinogenesis - reactive oxygen species	8	8.69565	0.000253947	MT-ND4L, MT-ND4, MT-ND5, CYP2F2, MT-CO3, MT-ND2, MT-ND3, MT-ND1	55	229	9718	6.17261	0.0473522	0.00808398	0.00753376
mmu00350:Tyrosine metabolism	4	4.34783	0.00138565	ALDH3A1, DCT, TYRP1, TYR	55	40	9718	17.6691	0.232673	0.035313	0.0329095
mmu05016:Huntington disease	8	8.69565	0.00147908	MT-ND4L, MT-ND4, MT-ND5, TAF4B, MT-CO3, MT-ND2, MT-ND3, MT-ND1	55	308	9718	4.58937	0.246264	0.035313	0.0329095
mmu04714:Thermogenesis	7	7.6087	0.0019577	MT-ND4L, MT-ND4, MT-ND5, MT-CO3, MT-ND2, MT-ND3, MT-ND1	55	238	9718	5.19679	0.312221	0.0415468	0.038719
mmu04514:Cell adhesion molecules	6	6.52174	0.00305612	SELP, CDH4, ALCAM, NCAM2, H2-AA, H2-AB1	55	179	9718	5.9226	0.442678	0.0583718	0.0543989
mmu05012:Parkinson disease	7	7.6087	0.00394696	MT-ND4L, MT-ND4, MT-ND5, MT-CO3, MT-ND2, MT-ND3, MT-ND1	55	274	9718	4.514	0.530159	0.0685335	0.0638689
[truncated: 22 more rows]
